# Supplementary material for: Temporal and spatial characterisation of protein liquid-liquid phase separation using NMR spectroscopy
Source: Nat Commun. 2022 Apr 1;13:1767. doi: 10.1038/s41467-022-29408-z (PMC8976059; doi:10.1038/s41467-022-29408-z)
Supplement: Supplementary file 3 — Source Data [file 41467_2022_29408_MOESM3_ESM.xlsx]

## Sheet: Figure 1
Figure 1
Panel A	[BSA] (mg/mL)	δ TFE (ppm)
	0	-77.1073
	5	-77.1042
	10	-77.1004
	25	-77.0911
	50	-77.0759
	75	-77.061
	100	-77.0462
	150	-77.018
	200	-76.9921
Panel B	[BSA] (mg/mL)	δ TFT (ppm)
	0	-61.1419
	5	-61.1418
	10	-61.1412
	25	-61.1411
	50	-61.1412
	75	-61.1412
	100	-61.1412
	150	-61.1413
	200	-61.1413
Panel C	[BSA] (mg/mL)	TFE W1/2 (Hz)	TFT W1/2 (Hz)
	0	1.7781	2.5034
	5	1.7881	2.861
	10	2.1458	2.5034
	25	2.861	2.5034
	50	4.2915	2.5034
	75	6.0797	2.5034
	100	11.8017	2.5034
	150	22.5306	2.5034
	200	27.5373	2.5034
Panel D	[BSA] (mg/mL)	TFE ΔIntensity (%)	TFT ΔIntensity (%)
	0	0	0
	5	-7.58191	1.90428
	10	-10.2791	1.88214
	25	-28.4681	1.00916
	50	-45.0293	1.24955
	75	-55.6361	0.916127
	100	-63.0374	-0.924872
	150	-73.1346	-3.09972
	200	-80.8614	-3.64712
Panel E	[BSA] (mg/mL)	TFE R2 (s-1)	TFE +ve CI	TFE -ve CI	TFT R2 (s-1)	TFE +ve CI	TFT -ve CI
	0	0.34425	0.000105489	-0.000105554
	5	0.964123	0.000346961	-0.000347211	0.504933	9.06e-05	-9.1e-05
	10	1.56647	0.000533946	-0.00053431	0.506998	7.84e-05	-7.8e-05
	25	3.28766	0.00110564	-0.00110638	0.513082	0.000101	-0.0001
	50	7.20456	0.00250792	-0.00250967	0.510207	0.00015	-0.00015
	75	10.6316	0.00372612	-0.00372873
	100	14.7301	0.00520796	-0.00521164
	150	29.9798	0.0115574	-0.0115663
	200	57.187	0.0283869	-0.0284151
Panel F	[BSA] (mg/mL)	TFE DOSY (m2 s-1)	TFE CI	TFT DOSY (x10-9 m2 s-1)	TFT CI
	0	1.05e-09	7.362e-13	5.69e-10	1.476e-13
	5	1.04352e-09	7.41487e-13	5.71859e-10	1.62787e-13
	10	1.02703e-09	6.9246e-13	5.60208e-10	1.47611e-13
	25	9.81037e-10	7.13578e-13	5.61011e-10	1.50474e-13
	50	9.06236e-10	7.72037e-13	5.61547e-10	1.63955e-13
	75	8.26591e-10	7.31468e-13	5.62114e-10	1.64654e-13
	100	7.56811e-10	7.4062e-13	5.68311e-10	1.74173e-13
	150	6.22554e-10	8.58415e-13	5.67301e-10	2.11099e-13
	200	5.0485e-10	1.10009e-12	5.67193e-10	2.35731e-13

## Sheet: Figure 2
Figure 2
Panel B	Temperature	Lean W1/2 (Hz)	Dense W1/2 (Hz)
	20	30.8066	462.32
	25	29.3555	389.163
	30	28.3715	311.83
	35	27.7781	240.714
Panel C	Temperature	Lean Δintegral (%)	Dense Δintegral (%)
	20	15.5726	5.25616
	25	9.02923	1.76554
	30	4.14374	0.996996
	35	0	0
Panel D	Temperature	Lean Diffusion (m2 s-1)	Lean Diffusion error (m2 s-1)	Dense Diffusion (m2 s-1)	Dense Diffusion error (m2 s-1)
	20	8.49449e-10	3.55779e-12	2.83907e-10	6.87457e-11
	25	9.65922e-10	3.79022e-12	3.20155e-10	4.37549e-11
	30	1.0958e-09	6.14991e-12	3.40095e-10	7.82332e-11
	35	1.23625e-09	3.76676e-12	3.82529e-10	2.69624e-11
Panel E	Temperature	Lean R1 (s-1)	Lean R1 +ve CI	Lean R1-ve CI	Dense R1 (s-1)	Dense R1 +ve CI	Dense R1 -ve CI
	20	0.490066	0.000467656	-0.000466765	0.988709	0.0302714	-0.0285247
	25	0.454426	0.000851187	-0.00084801	0.908835	0.0230332	-0.021922
	30	0.41658	0.00104785	-0.00104261	0.817148	0.0158573	-0.0152649
	35	0.385765	0.00165213	-0.0016381	0.750799	0.00900244	-0.00879161
Panel F	Temperature	Experimental Lean R2 (s-1)	Exp lean + CI	Exp lean - CI	Expected Lean R2 (s-1)	Experimental Dense R2 (s-1)	Exp dense+ CI	Exp dense - CI	Expected Dense R2 (s-1)
	20	34.8588	1.87641	-1.69404	34.3171	1359.82	44.3362	-41.6221	1359.82
	25	30.0946	1.49465	-1.3596	26.2929	1163.49	27.294	-26.0708	1016.52
	30	25.8273	2.20912	-1.88641	20.1822	949.955	21.6588	-20.7142	731.153
	35	23.6155	2.34906	-1.95928	14.3324	744.109	18.5396	-17.6596	508.229

## Sheet: Figure 4
Figure 4
Panel A		40C			45C			50C
Lean volume (μl)	Time (min)	Value	Value + CI	Value - CI	Value	Value + CI	Value - CI	Value	Value + CI	Value - CI
	0.75	228.041	1.38472	1.3582	209.605	9.8716	9.62889	137.689	8.41079	8.30383
	1.25	221.329	1.37432	1.35923	208.639	9.68301	9.44901	126.219	7.03739	6.96434
	1.75	226.139	1.16992	1.15529	205.245	10.2928	10.0573	114.703	6.72222	6.65689
	2.25	228.402	1.20314	1.18345	208.33	8.05856	7.87244	116.893	6.34762	6.28949
	2.75	227.156	1.16016	1.14482	211.201	7.17573	7.01049	116.964	6.24315	6.18723
	3.25	227.887	1.0971	1.08232	206.507	7.79778	7.63705	118.331	6.29439	6.23776
	3.75	226.864	1.26689	1.24888	210.154	6.82281	6.67053	120.271	6.07348	6.02064
	4.25	222.368	1.40673	1.39059	195.953	9.0472	8.88203	120.97	5.99227	5.94088
	4.75	226.164	1.19588	1.18072	202.889	7.81342	7.65541	122.686	5.94054	5.8899
	5.25	225.102	1.31039	1.29434	201.359	7.61608	7.47266	124.071	5.93901	5.88823
	5.75	221.62	1.46271	1.44706	199.899	7.6258	7.48278	124.563	6.03727	5.9849
	6.25	226.718	1.19409	1.17885	194.668	8.03449	7.8957	126.703	5.87916	5.82918
	6.75	220.82	1.56262	1.54535	199.647	7.38993	7.25299	126.043	5.93313	5.88224
	7.25	224.393	1.30766	1.29256	195.005	7.6104	7.47853	128.699	5.82838	5.77894
	7.75	221.218	1.77184	1.74965	193.035	7.69702	7.56921	129.547	5.85022	5.80026
	8.25	223.286	1.46499	1.44752	184.807	8.20064	8.07499	131.081	5.76433	5.71555
	8.75	220.236	1.99938	1.97436	184.913	8.2068	8.07766	131.074	5.94723	5.89536
	9.25	220.223	1.80048	1.77897	181.205	8.19899	8.07841	132.151	5.84185	5.79156
	9.75	221.724	1.65502	1.63469	178.534	7.88462	7.77608	134.228	5.58544	5.53897
	10.25	219.168	2.10968	2.08187	177.036	8.20848	8.09269	135.646	5.57621	5.52971
	10.75	215.666	2.60247	2.56935	168.898	8.42589	8.31512	136.057	5.58082	5.53421
	11.25	223.291	1.66879	1.64654	171.94	7.88096	7.7789	134.103	5.83618	5.78561
	11.75	215.334	2.75024	2.71442	173.06	7.69667	7.59586	135.633	5.76292	5.7133
	12.25	222.756	1.75275	1.72887	170.696	7.69992	7.60127	136.065	5.7101	5.66127
	12.75	221.726	1.90467	1.87914	179.069	7.1342	7.03852	137.024	5.65251	5.60441
	13.25	214.275	3.09212	3.05062	167.085	7.34699	7.25969	137.231	5.74533	5.69566
	13.75	221.473	1.95124	1.92447	164.937	7.74139	7.64602	138.665	5.50645	5.46048
	14.25	218.269	2.40773	2.3756	165.765	7.33244	7.24438	140.006	5.4131	5.36835
	14.75	216.108	2.53354	2.50145	164.478	7.15037	7.06783	139.538	5.53213	5.48554
	15.25	219.888	2.31834	2.28508	166.874	7.21289	7.12616	139.512	5.49775	5.45167
	15.75	217.491	2.50756	2.47309	163.244	7.06898	6.98748	140.115	5.50952	5.46316
	16.25	210.634	3.64981	3.60337	166.215	6.77607	6.69869	140.593	5.53641	5.48951
	16.75	214.609	2.99902	2.95879	160.784	7.26847	7.18378	141.352	5.28103	5.23812
	17.25	210.996	3.66639	3.61783	150.303	7.36203	7.28117	140.263	5.58538	5.53766
	17.75	213.975	3.33753	3.28819	162.262	6.64692	6.57429	141.419	5.44983	5.40411
	18.25	211.255	3.67969	3.6318	155.313	7.17786	7.09698	142.336	5.37537	5.33068
	18.75	205.261	4.56487	4.50774	159.349	6.60076	6.52997	141.855	5.42559	5.3801
	19.25	212.068	3.56241	3.51311	149.797	6.68152	6.61342	141.628	5.49301	5.44645
	19.75	209.488	4.19178	4.13239	144.711	6.7512	6.68355	142.184	5.43935	5.39361
	20.25	206.18	4.45969	4.39831	142.9	6.78428	6.71608	142.856	5.31984	5.27596
	20.75	200.636	5.59972	5.53337	144.924	6.4243	6.36234	142.841	5.3352	5.29103
	21.25	210.077	4.12919	4.06654	145.574	6.74109	6.6722	143.769	5.27787	5.23447
	21.75	211.09	3.81397	3.75897	142.507	6.54161	6.47733	144	5.28608	5.24247
	22.25	202.462	5.17246	5.10735	133.921	6.32752	6.26961	143.108	5.47823	5.43158
	22.75	200.3	5.23114	5.16548	135.382	6.2233	6.16656	143.243	5.33103	5.2868
	23.25	210.576	4.01223	3.95275	134.812	6.3376	6.27864	143.715	5.30023	5.25635
	23.75	203.556	4.73782	4.67625	131.953	6.26306	6.20586	143.659	5.30596	5.26204
	24.25	196.839	6.09913	6.01886	130.306	5.99509	5.94284	144.997	5.16763	5.12566
	24.75	203.398	4.90252	4.83622	127.321	6.0423	5.98944	144.029	5.31521	5.27102
	25.25	201.644	5.37315	5.29774	126.806	6.06271	6.00943	143.801	5.32282	5.27861
	25.75	203.303	5.14772	5.07478	126.506	6.02283	5.97019	143.884	5.37031	5.32528
	26.25	208.59	4.4773	4.40594	128.18	5.80843	5.75913	144.657	5.34611	5.30127
	26.75	197.351	5.67916	5.60537	128.101	5.74924	5.70083	144.285	5.30554	5.26152
	27.25	198.145	5.88627	5.80538	127.066	5.50494	5.46055	144.734	5.34042	5.29563
	27.75	197.895	5.65816	5.58293	129.075	5.34331	5.30126	143.599	5.36894	5.32393
	28.25	192.109	6.48659	6.40579	123.547	5.51048	5.46628	144.497	5.24421	5.20109
	28.75	190.876	6.83864	6.74847	124.175	5.37197	5.32977	145.233	5.31512	5.27071
	29.25	186.898	7.23672	7.14695	116.582	5.4274	5.38487	144.228	5.38589	5.34043
	29.75	196.925	5.81607	5.73922	123.478	5.32645	5.28495	144.982	5.2414	5.19816
	30.25	197.023	5.84725	5.76777	120.923	5.50553	5.46135	145.168	5.30265	5.25833
	30.75	194.623	5.91974	5.84365	116.522	5.44849	5.40548	144.796	5.2942	5.25013
	31.25	188.34	6.88305	6.79515	118.144	5.19809	5.15881	145.382	5.32105	5.27639
	31.75	191.735	6.37116	6.28823	116.649	5.07684	5.03941	145.019	5.29411	5.24998
	32.25	199.919	5.58329	5.50214	114.595	5.14628	5.10791	145.946	5.18572	5.14311
	32.75	187.684	6.99795	6.90695	113.165	5.03492	4.99824	145.15	5.26699	5.22322
	33.25	180.232	7.86157	7.76205	114.449	5.04385	5.00697	145.248	5.20694	5.1641
	33.75	171.789	8.9128	8.80409	112.953	4.79092	4.7577	146.214	5.26571	5.22171
	34.25	178.226	8.26999	8.16592	113.896	4.75277	4.72007	145.551	5.24068	5.19722
	34.75	186.187	7.02042	6.93086	115.565	4.48691	4.45769	146.132	5.19955	5.15667
	35.25	177.565	8.05647	7.95661	115.972	4.38302	4.35514	146.139	5.18144	5.13886
	35.75	173.864	8.1082	8.0125	115.23	4.3557	4.32821	147.093	4.98832	4.94861
	36.25	181.386	7.65049	7.55372	115.418	4.4358	4.40732	145.741	5.26536	5.2215
	36.75	182.036	7.07163	6.98424	114.381	4.48385	4.4548	146.122	5.13409	5.09225
	37.25	179.006	7.21304	7.12765	115.247	4.17737	4.15215	146.686	5.12335	5.08156
	37.75	174.174	8.1102	8.01173	114.513	4.28777	4.26126	147.228	5.03271	4.99223
	38.25	177.135	7.57657	7.48346	115.335	3.94356	3.92109	146.752	5.13363	5.09167
	38.75	176.088	7.73361	7.63844	115.299	4.06648	4.04262	145.036	5.30592	5.26157
	39.25	172.342	8.15121	8.05162	116.064	3.91375	3.89165	145.761	5.27626	5.23225
	39.75	166.989	8.53655	8.43542	114.745	4.26097	4.23486	145.594	5.26219	5.21844
	40.25	174.608	7.90197	7.80263	114.529	4.18134	4.15623	147.049	5.18268	5.13981
	40.75	175.233	7.33261	7.24726	115.473	3.91188	3.88988	146.255	5.22834	5.18491
	41.25	173.737	7.64239	7.54971	115.021	4.05136	4.02781	146.857	5.20174	5.15855
	41.75	174.2	7.43951	7.35156	116.586	3.80067	3.77988	147.052	5.04308	5.00239
	42.25	172.642	7.53057	7.44073	117.257	3.7981	3.77733	146.166	5.18247	5.13979
	42.75	161.235	8.28492	8.1922	117.01	3.74444	3.72429	147.254	4.98036	4.94061
	43.25	161.135	8.66572	8.56267	116.226	3.72091	3.70105	146.504	5.07752	5.03641
	43.75	154.291	8.81403	8.71545	116.327	3.76499	3.74468	146.683	5.14958	5.10725
	44.25	169.777	7.91348	7.81713	116.111	3.7719	3.75154	146.489	5.09413	5.05278
	44.75	166.082	8.26316	8.16365	117.568	3.69123	3.67168	147.507	5.02452	4.98399
	45.25	162.075	7.91231	7.82443	117.972	3.6387	3.61971	148.127	5.0215	4.98089
	45.75	150.411	8.80516	8.70714	116.881	3.70177	3.68216	147.366	5.1287	5.08661
	46.25	154.023	8.52707	8.43041	117.002	3.6694	3.65014	146.935	5.08232	5.04106
	46.75	162.181	8.06079	7.96825	117.007	3.62793	3.60912	147.121	5.02748	4.98702
	47.25	158.055	8.31003	8.21484	115.881	3.62799	3.60925	147.154	5.079	5.03768
	47.75	158.702	8.16924	8.07531	117.752	3.48666	3.46929	147.958	5.01353	4.9731
	48.25	150.137	8.88048	8.77727	118.801	3.38816	3.37173	147.486	5.02927	4.98868
	48.75	157.287	7.90024	7.81505	117.494	3.55371	3.53572	148.305	4.99957	4.95924
	49.25	150.253	8.12799	8.04176	118.133	3.39716	3.3807	146.779	5.1253	5.08334
	49.75	153.859	8.51774	8.41951	118.18	3.39515	3.37873	146.4	5.15778	5.11541
	50.25	152.632	8.37507	8.28026	117.472	3.50557	3.48812	146.628	5.0985	5.05705
	50.75	151.46	8.30283	8.20993	117.547	3.50644	3.48898	146.616	5.09915	5.05757
	51.25	148.7	8.58936	8.49194	117.912	3.33182	3.31605	147.393	5.09915	5.05739
	51.75	151.427	7.73481	7.65327	117.691	3.45656	3.43961	147.569	5.03838	4.99759
	52.25	148.989	8.25722	8.16565	119.53	3.12746	3.11352	147.477	5.03223	4.99159
	52.75	141.433	8.65409	8.55702	118.749	3.19487	3.18037	148.447	4.9053	4.86638
	53.25	145.44	8.44786	8.35234	118.682	3.28618	3.27085	148.671	4.96416	4.92426
	53.75	143.304	8.44469	8.35088	118.83	3.16873	3.15447	147.507	5.0036	4.96337
	54.25	140.577	7.7635	7.68503	118.739	3.1848	3.17042	147.488	5.1144	5.07239
	54.75	137.277	8.34934	8.26033	118.56	3.22493	3.21021	148.391	4.99067	4.95042
	55.25	144.864	8.21995	8.12992	119.469	3.18264	3.16825	147.431	5.07941	5.03798
	55.75	145.144	7.65306	7.57504	118.761	3.27969	3.26448	147.474	5.05379	5.01274
	56.25	142.733	8.01493	7.9295	118.941	3.18098	3.16665	147.165	5.10776	5.06591
	56.75	140.877	8.00477	7.92013	120.556	3.00294	2.99014	148.52	4.86995	4.83152
	57.25	131.328	8.83338	8.73234	119.33	3.10373	3.0901	147.783	4.99673	4.95648
	57.75	138.144	7.84701	7.76645	119.415	3.10209	3.08847	147.284	5.05701	5.01595
	58.25	136.923	7.58043	7.505	119.177	3.12897	3.11513	147.766	5.01076	4.97031
	58.75	132.845	7.49397	7.42146	120.023	3.06432	3.05104	147.638	5.07054	5.0292
	63.75	127.442	6.48045	6.4242	122.58	2.70711	2.69672	146.95	5.14116	5.09881
	64.25	121.344	6.66517	6.60597	123.048	2.61735	2.60765	147.681	5.0945	5.0527
	64.75	127.198	6.62112	6.56245	122.929	2.71238	2.70197	147.744	5.00641	4.96608
	65.25	121.932	6.72121	6.66085	123.635	2.59121	2.58168	147.052	5.08797	5.04643
	65.75	123.701	6.60209	6.54349	122.195	2.76054	2.74977	147.969	5.00808	4.9676
	66.25	122.947	6.70632	6.6462	123.052	2.57842	2.56902	148.007	4.97918	4.93915
	66.75	120.697	6.11886	6.06888	122.397	2.7279	2.71739	147.128	5.00974	4.9694
	67.25	120.587	5.63745	5.59503	122.509	2.66544	2.6554	148.089	4.96595	4.92606
	67.75	117.394	5.67575	5.6327	122.228	2.79259	2.7816	147.771	5.00926	4.96879
	68.25	116.795	6.1999	6.14839	122.976	2.70788	2.69751	148.755	4.90708	4.86796
	68.75	113.011	5.73084	5.6869	122.78	2.76887	2.75805	148.192	5.00622	4.96565
	69.25	114.766	5.95624	5.90858	124.063	2.49694	2.48809	148.327	4.99152	4.95115
	69.75	116.73	5.99246	5.94408	124.099	2.51986	2.51084	147.966	4.92223	4.8831
	70.25	120.768	5.82826	5.78217	123.58	2.61552	2.60583	148.323	4.94887	4.9092
	70.75	117.107	5.5428	5.50137	123.724	2.51856	2.50957	148.247	4.97311	4.93303
	71.25	116.73	5.66016	5.61686	125.219	2.30783	2.30024	147.033	5.01225	4.97188
	71.75	117.372	5.47882	5.43822	124.198	2.48289	2.47414	148.021	5.02736	4.9865
	72.25	115.72	5.81715	5.77136	124.335	2.39962	2.39143	148.332	4.92266	4.88335
	72.75	117.657	5.48098	5.44021	123.313	2.55395	2.54472	147.986	4.98142	4.94129
	73.25	123.207	6.13323	6.08183	123.521	2.54862	2.53941	148.24	4.94764	4.90798
	73.75	112.212	5.05267	5.01824	123.955	2.54457	2.53539	148.234	5.07501	5.0333
	74.25	117.073	5.44811	5.4077	123.834	2.58237	2.57293	147.314	5.08716	5.04549
	74.75	108.725	4.6069	4.57817	124.644	2.47589	2.46717	148.292	4.9722	4.93214
	75.25	117.04	5.00037	4.96637	124.541	2.47388	2.46518	148.321	4.95375	4.91397
	75.75	112.409	4.9737	4.94013	124.09	2.52719	2.51812	148.815	4.89478	4.85577
	76.25	112.339	5.01228	4.97811	125.114	2.3667	2.35871	147.517	5.11716	5.0749
	76.75	111.843	5.06531	5.03043	124.323	2.4616	2.45299	146.292	5.31713	5.27195
	77.25	111.517	4.85824	4.82621	125.145	2.36958	2.36158	148.119	5.06809	5.0265
	77.75	113.837	4.95814	4.92465	125.016	2.44312	2.43461	148.484	4.95133	4.91151
	78.25	108.406	4.73892	4.70835	124.919	2.42168	2.41332	148.633	4.9083	4.86913
	78.75	112.447	5.00842	4.97422	124.733	2.46388	2.45523	149.127	4.92879	4.88916
	79.25	111.503	4.68033	4.65045	125.761	2.41597	2.40763	147.606	5.04402	5.0029
	79.75	106.958	4.60893	4.57999	124.848	2.49572	2.48685	148.372	4.96108	4.92109
	80.25	107.455	4.71043	4.68018	124.206	2.62145	2.61168	148.937	4.96327	4.92314
	80.75	108.365	4.27056	4.24565	126.023	2.29286	2.28533	146.881	5.12379	5.08158
	81.25	105.036	4.34532	4.31952	125.464	2.48585	2.47702	146.531	5.11674	5.07473
	81.75	108.684	4.49618	4.46856	125.809	2.38174	2.37361	149.455	4.86791	4.82912
	82.25	105.345	4.2764	4.25141	124.982	2.35571	2.34778	147.89	5.07698	5.03527
	82.75	106.808	4.28328	4.25819	124.894	2.49525	2.48636	148.571	4.88516	4.8463
	83.25	104.783	4.16633	4.14259	126.233	2.26467	2.25731	148.496	4.88665	4.8478
	83.75	106.99	4.45426	4.42711	126.53	2.33361	2.32578	148.78	4.85063	4.81226
	84.25	106.936	4.33852	4.31272	126.142	2.30656	2.29893	148.198	4.93609	4.89655
	84.75	106.43	4.24637	4.22167	125.992	2.34315	2.33527	149.455	4.80966	4.77179
	85.25	105.906	3.98089	3.9592	125.994	2.37126	2.36319	148.625	4.97214	4.93191
	85.75	105.212	4.07215	4.04944	125.495	2.51986	2.51078	148.619	4.98464	4.94419
	86.25	106.092	4.2917	4.26644	127.54	2.13931	2.1327	148.801	4.82803	4.79004
	86.75	106.718	3.73553	3.71639	126.142	2.33422	2.32639	148.332	4.8699	4.83135
	87.25	106.963	4.27551	4.25042	126.517	2.28862	2.28108	147.485	5.11521	5.07292
	87.75	101.272	3.80094	3.78114	125.802	2.43948	2.43094	148.068	4.99794	4.9574
	88.25	104.589	3.62654	3.60851	127.505	2.25176	2.24444	147.056	5.06871	5.02729
	88.75	106.355	3.8325	3.81233	126.603	2.33553	2.32766	148.369	4.85302	4.81468
	89.25	104.119	3.53043	3.51333	127.416	2.24161	2.23434	147.995	4.99087	4.95045
	89.75	104.975	3.90985	3.88887	127.728	2.111	2.10454	149.125	4.91397	4.87445
	90.25	102.893	3.51578	3.49883	127.807	2.2291	2.2219	148.937	4.86803	4.82932
	90.75	102.439	3.61929	3.60132	127.92	2.2468	2.23949	149.183	4.89219	4.85299
	91.25	102.168	3.67608	3.65754	127.383	2.27515	2.26765	149.125	4.85072	4.81221
	91.75	102.583	3.39282	3.37703	127.613	2.26941	2.26195	149.341	4.73255	4.69581
	92.25	99.5556	3.52212	3.50511	127.216	2.25692	2.24955	149.49	4.75882	4.72164
	92.75	104.474	3.55069	3.53337	127.683	2.25068	2.24333	148.977	4.90916	4.86975
	93.25	104.532	3.54755	3.53026	127.719	2.33434	2.32644	148.927	4.95224	4.91217
	93.75	101.947	3.44004	3.42381	127.225	2.33496	2.32706	148.549	4.91298	4.87366
	94.25	100.298	3.49036	3.47366	127.945	2.25292	2.24555	148.397	4.89281	4.85381
	94.75	101.804	3.33665	3.32137	127.489	2.20332	2.19627	148.092	5.0708	5.029
	95.25	102.091	3.2966	3.28168	128.118	2.25822	2.2508	147.045	5.22592	5.18187
	95.75	100.713	3.12998	3.11655	127.52	2.23178	2.22454	148.611	4.94464	4.90475
	96.25	101.755	3.39757	3.38173	129.517	2.01302	2.00709	148.95	4.88437	4.84532
	96.75	105.136	3.69436	3.67558	128.54	2.22137	2.21417	149.182	4.77842	4.741
	97.25	100.988	3.20249	3.18842	128.082	2.21588	2.20873	148.856	4.92064	4.88106
	97.75	100.731	3.28575	3.27095	128.317	2.23279	2.22552	149.172	4.90092	4.86157
	98.25	101.525	3.35041	3.33501	128.209	2.21404	2.20689	149.426	4.86005	4.82127
	98.75	97.243	2.92885	2.9171	129.219	2.05335	2.04717	149.664	4.73798	4.70108
	99.25	101.442	3.06893	3.05601	129.049	2.2823	2.27467	147.297	5.07315	5.03154
	99.75	98.4217	3.11484	3.10155	129.405	1.98	1.97424	147.734	5.03601	4.99481
	100.25	98.6155	3.27061	3.25596	129.518	2.1448	2.13804	148.077	4.97686	4.93654
	100.75	98.1112	2.95498	2.94303	128.498	2.30768	2.29989	148.59	4.89561	4.85646
	101.25	101.307	3.14566	3.13209	129.108	2.20601	2.19888	149.121	4.81483	4.77686
	101.75	100.551	3.1253	3.11191	130.137	2.05478	2.04856	148.272	4.93473	4.89505
	102.25	98.2886	2.89887	2.88736	128.918	2.18786	2.18084	149.437	4.94132	4.90118
	102.75	99.9863	2.92809	2.91635	127.772	2.39663	2.38825	149.245	4.92429	4.88449
	103.25	97.3781	2.70278	2.69278	129.178	2.19077	2.18372	148.449	4.91208	4.87268
	103.75	99.8339	3.09514	3.08202	129.663	2.11975	2.11313	148.712	4.89364	4.85452
	104.25	100.143	3.00403	2.99167	128.715	2.21472	2.20753	148.379	4.89291	4.85381
	104.75	101.59	2.95621	2.94422	129.177	2.23743	2.23007	149.222	4.90169	4.86229
	105.25	97.7304	2.62391	2.61449	128.377	2.35414	2.34602	148.949	4.81763	4.77955
	105.75	100.669	2.89479	2.88331	129.672	2.24839	2.24094	148.302	4.98443	4.94389
	106.25	100.449	2.81475	2.80389	129.856	2.07252	2.06618	148.537	4.9755	4.93507
	106.75	98.4096	2.76596	2.75549	129.753	2.13832	2.13156	149.452	4.86577	4.82681
	107.25	97.3346	2.66236	2.65267	128.986	2.3544	2.34625	148.336	5.01308	4.97207
	107.75	100.865	2.74683	2.73648	130.545	1.99673	1.99082	148.692	4.8567	4.81808
	108.25	101.086	2.78212	2.77151	129.91	2.15527	2.1484	148.501	4.97339	4.93297
	108.75	97.1496	2.27499	2.26792	129.96	2.14433	2.13752	149.746	4.83154	4.79305
	109.25	98.2916	2.29813	2.2909	130.325	2.20664	2.19942	148.924	4.88256	4.84345
	109.75	99.1107	2.59661	2.58739	129.519	2.30417	2.29633	148.903	4.93263	4.89273
	110.25	97.2324	2.42081	2.41281	130.291	2.06207	2.05577	148.518	4.96041	4.92014
	110.75	102.056	2.6959	2.68593	130.954	2.0896	2.0831	148.42	5.02024	4.97907
	111.25	99.0338	2.44999	2.44178	130.602	2.06464	2.05831	147.669	5.05142	5.00996
	111.75	101.679	2.41162	2.40364	130.579	2.15004	2.14317	149.612	4.83315	4.79462
	112.25	99.5252	2.49875	2.4902	130.83	2.05794	2.05163	149.079	4.83703	4.79859
	112.75	98.9544	2.24447	2.23758	129.422	2.24337	2.23592	148.237	5.08088	5.03873
	113.25	98.9199	2.56212	2.55314	130.657	2.23668	2.22924	148.745	4.89283	4.85358
	113.75	98.2556	2.18535	2.17882	131.911	1.95459	1.94886	148.357	4.9809	4.94033
	114.25	98.549	2.31733	2.30999	131.21	2.0849	2.07841	149.605	4.77081	4.73323
	114.75	98.086	2.34841	2.34087	131.15	2.09199	2.08545	148.161	5.06739	5.02548
	115.25	98.6914	2.31575	2.30842	130.541	2.23224	2.22482	148.048	5.08914	5.04688
	115.75	98.8114	2.42378	2.41575	130.585	2.23497	2.22752	148.694	4.89107	4.85182
	116.25	101.21	2.15653	2.15015	130.843	2.2107	2.2034	148.914	4.92709	4.88723
	116.75	99.5798	2.33128	2.32384	131.662	2.08791	2.08138	148.33	5.02722	4.98594
	117.25	98.0508	2.00522	1.99972	131.46	2.11295	2.10627	147.671	5.04668	5.00524
	117.75	97.2473	2.25493	2.24799	130.725	2.22056	2.2132	147.676	4.98097	4.94061
	118.25	101.176	2.27697	2.26986	*	*	*	149.282	4.89317	4.85376
	118.75	98.7088	2.20807	2.20141	131.991	2.05359	2.04724	149.799	4.77349	4.73581
	119.25	97.2122	2.07129	2.06543	*	*	*	149.101	4.93228	4.89223		Fitting for these points did not converge
	119.75	97.6097	2.15937	2.15301	132.04	2.03364	2.02741	150.53	4.66704	4.6308
	120.25	97.1609	2.16606	2.15966	131.416	2.07195	2.0655	148.423	5.0042	4.96321
	120.75	98.9195	2.12441	2.11825	131.941	1.99551	1.98952	149.304	4.84592	4.80719
Panel B		40C			45C			50C
Dense volume (μl)	Time (min)	Value	Value + CI	Value - CI	Value	Value + CI	Value - CI	Value	Value + CI	Value - CI
	0.75	8.7595	20.7133	19.9545	27.1947	39.7655	37.8213	99.111	10.4331	10.2717
	1.25	15.471	11.109	10.8682	28.1614	37.6592	35.8525	110.581	8.00366	7.9095
	1.75	10.6614	13.6041	13.2609	31.555	35.7039	34.1221	122.097	7.05549	6.98321
	2.25	8.3981	18.2738	17.6853	28.4703	30.8903	29.4426	119.907	6.81817	6.75075
	2.75	9.64404	15.0211	14.6228	25.5991	30.3586	28.8965	119.836	6.7653	6.69921
	3.25	8.91271	15.1687	14.7519	30.2932	27.9485	26.7875	118.469	6.93263	6.86352
	3.75	9.93637	15.9228	15.469	26.6456	27.8726	26.5837	116.529	6.81786	6.75096
	4.25	14.4321	11.8687	11.5921	40.8474	24.3431	23.5248	115.83	6.79548	6.7291
	4.75	10.6361	13.7568	13.4002	33.9107	25.1324	24.1313	114.114	6.84704	6.77957
	5.25	11.6983	13.332	12.99	35.4414	23.4458	22.5857	112.729	6.93481	6.86548
	5.75	15.1795	11.3825	11.1292	36.9011	22.6273	21.8095	112.237	7.11084	7.03817
	6.25	10.0824	14.438	14.0596	42.1317	21.0183	20.3497	110.097	7.05145	6.97971
	6.75	15.9805	11.626	11.361	37.1533	21.7997	21.0213	110.757	7.09608	7.02337
	7.25	12.4073	12.5155	12.2129	41.7951	20.1054	19.4592	108.101	7.13838	7.06461
	7.75	15.5825	13.3379	12.9887	43.7655	19.4174	18.8283	107.253	7.23138	7.15557
	8.25	13.5137	12.7876	12.4675	51.9928	17.6418	17.1818	105.719	7.22712	7.15116
	8.75	16.5644	14.0847	13.718	51.8874	17.7201	17.2439	105.726	7.47985	7.39864
	9.25	16.5769	12.6959	12.3791	55.5952	16.6244	16.2214	104.649	7.42371	7.3435
	9.75	15.0757	12.9854	12.6537	58.2655	15.2993	14.9589	102.572	7.22565	7.14911
	10.25	17.6323	14.054	13.6706	59.7643	15.5951	15.2447	101.154	7.32424	7.24563
	10.75	21.1337	14.2394	13.8677	67.9023	14.2907	14.0134	100.743	7.36981	7.2903
	11.25	13.5093	14.4207	14.0134	64.8599	13.9253	13.65	102.697	7.60296	7.5187
	11.75	21.4664	14.8228	14.4283	63.7398	13.8228	13.542	101.167	7.61912	7.53433
	12.25	14.0443	14.6553	14.2355	66.1042	13.4063	13.1455	100.735	7.57988	7.49586
	12.75	15.0737	14.5394	14.124	57.7308	13.9988	13.69	99.776	7.57318	7.48906
	13.25	22.5249	15.746	15.3153	69.7149	12.2033	11.9895	99.5686	7.72938	7.64198
	13.75	15.3265	14.7601	14.3318	71.8634	12.5548	12.3313	98.1348	7.50418	7.42148
	14.25	18.5307	14.8279	14.4111	71.0349	12.0014	11.7898	96.7935	7.46099	7.37889
	14.75	20.6919	14.0091	13.6404	72.3219	11.5249	11.3321	97.262	7.61069	7.52555
	15.25	16.9124	15.6395	15.162	69.9264	11.9905	11.7765	97.288	7.57427	7.48981
	15.75	19.309	14.9251	14.4964	73.5558	11.2575	11.0702	96.6845	7.64642	7.56051
	16.25	26.1664	15.894	15.4925	70.5852	11.1803	10.9909	96.2068	7.71842	7.63085
	16.75	22.1909	15.3994	14.9739	76.0164	11.2677	11.0822	95.4484	7.41751	7.33637
	17.25	25.804	16.1433	15.715	86.4975	10.2293	10.0846	96.5365	7.7834	7.69436
	17.75	22.8249	16.598	16.0913	74.5381	10.4716	10.3069	95.381	7.6808	7.59391
	18.25	25.5448	16.1644	15.7387	81.4875	10.5129	10.352	94.4641	7.64435	7.55817
	18.75	31.5391	16.3573	15.9668	77.4514	10.084	9.93148	94.9451	7.68253	7.59535
	19.25	24.732	16.2736	15.8146	87.0032	9.26262	9.13998	95.1721	7.77812	7.68895
	19.75	27.3123	17.3108	16.8214	92.0886	8.93184	8.82072	94.6164	7.74955	7.66113
	20.25	30.6203	16.4969	16.054	93.9004	8.84094	8.7318	93.9436	7.63097	7.54523
	20.75	36.1642	17.4119	17.0425	91.8762	8.52881	8.42582	93.9587	7.66072	7.57427
	21.25	26.7233	17.5436	17.0086	91.2262	9.01715	8.90056	93.031	7.64795	7.5618
	21.75	25.7104	16.7258	16.2354	94.2926	8.51427	8.41077	92.8002	7.68208	7.59511
	22.25	34.3377	16.9536	16.5565	102.879	7.64063	7.56061	93.6923	7.90321	7.81128
	22.75	36.4999	16.1932	15.819	101.418	7.61879	7.5377	93.5568	7.69725	7.60993
	23.25	26.2242	17.1938	16.6757	101.988	7.73496	7.65104	93.0854	7.70072	7.61324
	23.75	33.2436	16.0623	15.6634	104.847	7.46704	7.38921	93.1408	7.71416	7.62656
	24.25	39.9611	17.2693	16.8652	106.494	7.05833	6.98902	91.803	7.6032	7.51788
	24.75	33.4019	16.5036	16.0754	109.479	6.95327	6.88615	92.7707	7.77029	7.68143
	25.25	35.1564	17.2503	16.794	109.994	6.95245	6.88513	92.999	7.76245	7.67392
	25.75	33.4969	17.2744	16.8048	110.294	6.90114	6.83466	92.9162	7.84017	7.74984
	26.25	28.2096	17.9764	17.4023	108.62	6.74637	6.68215	92.1428	7.8739	7.78271
	26.75	39.4493	16.2571	15.874	108.699	6.68761	6.62422	92.5149	7.79305	7.70399
	27.25	38.6552	17.1937	16.7623	109.734	6.35247	6.29512	92.0661	7.87123	7.78005
	27.75	38.9046	16.3687	15.9692	107.725	6.26927	6.21305	93.2011	7.83939	7.74909
	28.25	44.6906	16.4189	16.0706	113.253	6.19301	6.13879	92.3027	7.72784	7.64014
	28.75	45.9241	16.908	16.5305	112.625	6.07663	6.02394	91.5674	7.89194	7.80062
	29.25	49.9019	16.511	16.1828	120.218	5.78472	5.73778	92.5721	7.92209	7.82987
	29.75	39.8747	16.415	16.0207	113.322	6.00144	5.94991	91.8175	7.7629	7.67423
	30.25	39.7771	16.5435	16.1324	115.877	6.09381	6.04072	91.6323	7.87126	7.78008
	30.75	42.1772	15.8214	15.4583	120.278	5.83098	5.78268	92.0043	7.84583	7.75547
	31.25	48.4597	16.1035	15.7606	118.656	5.63702	5.59161	91.4177	7.92409	7.83178
	31.75	45.0647	16.0102	15.6485	120.151	5.45568	5.41304	91.7806	7.86733	7.77645
	32.25	36.8813	16.9883	16.5213	122.205	5.45322	5.41069	90.8537	7.77458	7.68561
	32.75	49.1156	16.1946	15.8447	123.635	5.28828	5.24828	91.6496	7.842	7.75159
	33.25	56.5676	15.9744	15.6676	122.351	5.36072	5.31935	91.5517	7.76184	7.67318
	33.75	65.0106	15.9101	15.651	123.847	5.04538	5.00864	90.5864	7.93184	7.83935
	34.25	58.5742	16.2526	15.9528	122.904	5.05571	5.01872	91.2491	7.84709	7.75656
	34.75	50.613	15.759	15.4283	121.235	4.83665	4.80271	90.6681	7.8325	7.74242
	35.25	59.2349	15.6846	15.3993	120.828	4.75271	4.71988	90.6611	7.81042	7.72091
	35.75	62.9365	14.9277	14.681	121.57	4.70321	4.67106	89.7072	7.58267	7.49803
	36.25	55.4141	15.8153	15.5055	121.382	4.80802	4.7744	91.0593	7.90581	7.81412
	36.75	54.7635	14.769	14.4787	122.419	4.82726	4.79341	90.6778	7.74921	7.66107
	37.25	57.7944	14.3333	14.0739	121.553	4.53538	4.50545	90.1138	7.77459	7.68583
	37.75	62.6255	14.979	14.7194	122.287	4.6361	4.60486	89.5722	7.67617	7.58953
	38.25	59.6646	14.6523	14.3814	121.465	4.29254	4.26572	90.0477	7.80333	7.71404
	38.75	60.7119	14.7137	14.4449	121.501	4.42971	4.40116	91.7639	7.94478	7.85264
	39.25	64.4585	14.685	14.4315	120.736	4.29486	4.26801	91.0388	7.95558	7.86317
	39.75	69.8114	14.3229	14.1009	122.055	4.63891	4.60765	91.2059	7.92895	7.83721
	40.25	62.1919	14.7001	14.4274	122.271	4.55088	4.52082	89.751	7.90103	7.80936
	40.75	61.567	13.7475	13.5105	121.327	4.29276	4.26599	90.5454	7.93027	7.83824
	41.25	63.0625	14.058	13.8083	121.779	4.43723	4.40865	89.9425	7.92924	7.83697
	41.75	62.5998	13.7555	13.5162	120.214	4.21502	4.18918	89.7475	7.70665	7.61935
	42.25	64.1584	13.6298	13.3928	119.543	4.2381	4.21198	90.6345	7.84918	7.75888
	42.75	75.565	12.936	12.756	119.79	4.1721	4.14682	89.5463	7.62059	7.5351
	43.25	75.6653	13.5743	13.3725	120.574	4.12818	4.10344	90.2959	7.72204	7.63453
	43.75	82.509	12.7653	12.6053	120.473	4.18703	4.16163	90.117	7.85866	7.76814
	44.25	67.0227	13.7626	13.5252	120.689	4.19404	4.16857	90.3106	7.75638	7.66827
	44.75	70.7175	13.7379	13.516	119.232	4.15125	4.12625	89.293	7.72662	7.63889
	45.25	74.7245	12.4945	12.3165	118.828	4.10902	4.08455	88.6732	7.76413	7.6755
	45.75	86.3893	12.2676	12.1197	119.919	4.15269	4.12773	89.4341	7.87994	7.78904
	46.25	82.777	12.3536	12.1906	119.798	4.12465	4.10004	89.8648	7.7864	7.69772
	46.75	74.6189	12.7719	12.5822	119.793	4.0816	4.05752	89.6788	7.70834	7.6212
	47.25	78.745	12.5718	12.3944	120.919	4.05418	4.03047	89.6463	7.80753	7.71825
	47.75	78.0975	12.4408	12.2609	119.048	3.95194	3.92939	88.8425	7.7548	7.66659
	48.25	86.6634	12.3796	12.2189	117.999	3.87506	3.85336	89.3139	7.74845	7.66042
	48.75	79.5126	11.8177	11.6623	119.306	4.03441	4.01098	88.495	7.7698	7.68124
	49.25	86.5474	11.3152	11.1812	118.667	3.87517	3.85353	90.0212	7.85839	7.76818
	49.75	82.9415	12.3324	12.1643	118.62	3.87872	3.85708	90.4004	7.88313	7.79249
	50.25	84.1679	11.9716	11.813	119.328	3.99129	3.96845	90.172	7.79919	7.71036
	50.75	85.3401	11.7282	11.5761	119.253	3.99728	3.97436	90.184	7.80703	7.71773
	51.25	88.1004	11.8102	11.6609	118.888	3.81153	3.79068	89.4069	7.86954	7.77882
	51.75	85.3731	10.9245	10.7898	119.109	3.95257	3.93019	89.2305	7.7912	7.70235
	52.25	87.8105	11.4124	11.2688	117.27	3.626	3.60712	89.3232	7.77048	7.68216
	52.75	95.3674	11.1365	11.007	118.051	3.69021	3.6707	88.3533	7.64785	7.56198
	53.25	91.3603	11.292	11.1509	118.118	3.79733	3.7767	88.1295	7.7551	7.66682
	53.75	93.4964	11.0641	10.9327	117.97	3.66889	3.64961	89.2927	7.74895	7.66122
	54.25	96.2228	9.91498	9.81133	118.061	3.68848	3.66905	89.3119	7.92007	7.82847
	54.75	99.5233	10.3603	10.2515	118.24	3.73762	3.7177	88.409	7.79166	7.70279
	55.25	91.9356	10.9216	10.7906	117.331	3.71199	3.69229	89.3694	7.86492	7.77465
	55.75	91.6562	10.1845	10.0706	118.039	3.81295	3.79225	89.3258	7.82986	7.74031
	56.25	94.067	10.4382	10.3184	117.859	3.70634	3.68676	89.6351	7.88245	7.79165
	56.75	95.9231	10.2621	10.1476	116.244	3.5417	3.52383	88.2804	7.62066	7.5355
	57.25	105.472	10.4671	10.3523	117.47	3.63453	3.61573	89.0169	7.76802	7.67974
	57.75	98.6562	9.82285	9.71973	117.385	3.63831	3.61948	89.5162	7.82578	7.73638
	58.25	99.8771	9.40313	9.30793	117.623	3.66516	3.64608	89.0343	7.80715	7.71827
	58.75	103.955	8.98482	8.90103	116.777	3.61556	3.59702	89.1621	7.87386	7.78342
	63.75	109.358	7.49635	7.43234	114.22	3.32476	3.30922	89.8499	7.94701	7.85506
	64.25	115.456	7.3686	7.30732	113.752	3.2273	3.21269	89.1189	7.92428	7.8326
	64.75	109.602	7.65583	7.58913	113.871	3.34408	3.32843	89.0559	7.78749	7.69905
	65.25	114.868	7.47285	7.40932	113.165	3.21262	3.19816	89.7481	7.88294	7.79247
	65.75	113.099	7.44584	7.38168	114.605	3.38989	3.37382	88.8307	7.81665	7.72742
	66.25	113.853	7.53389	7.46917	113.748	3.18919	3.17499	88.7927	7.77615	7.68785
	66.75	116.103	6.74964	6.698	114.403	3.36341	3.34762	89.6723	7.76716	7.67918
	67.25	116.213	6.21718	6.1734	114.291	3.29048	3.27537	88.7105	7.76631	7.67814
	67.75	119.406	6.12248	6.07986	114.572	3.4465	3.42996	89.0287	7.81129	7.72228
	68.25	120.005	6.66147	6.61045	113.824	3.36228	3.34652	88.045	7.72185	7.63453
	68.75	123.789	6.01029	5.96908	114.02	3.43696	3.42053	88.608	7.84135	7.75145
	69.25	122.034	6.32481	6.27841	112.737	3.12765	3.11399	88.4725	7.82785	7.73827
	69.75	120.07	6.46229	6.41329	112.701	3.1605	3.14656	88.8342	7.70024	7.61381
	70.25	116.032	6.45311	6.40343	113.22	3.27056	3.25567	88.4769	7.76615	7.67807
	70.75	119.693	5.99031	5.94817	113.076	3.15715	3.14326	88.5531	7.80911	7.72008
	71.25	120.07	6.11067	6.06642	111.581	2.92669	2.91473	89.7673	7.78883	7.70063
	71.75	119.428	5.93702	5.89519	112.602	3.12939	3.11577	88.7795	7.87901	7.78857
	72.25	121.08	6.24244	6.19599	112.465	3.02768	3.0149	88.4678	7.73391	7.64647
	72.75	119.143	5.96769	5.9249	113.487	3.20387	3.18963	88.8141	7.79781	7.70906
	73.25	113.593	6.95412	6.89525	113.279	3.20347	3.1892	88.5604	7.77168	7.68355
	73.75	124.588	5.30575	5.27254	112.845	3.21153	3.1972	88.5657	7.97429	7.88163
	74.25	119.727	5.91852	5.87592	112.966	3.2596	3.24488	89.4856	7.92422	7.83281
	74.75	128.075	4.72715	4.70049	112.156	3.146	3.13224	88.5079	7.81796	7.72886
	75.25	119.76	5.43245	5.3967	112.259	3.14341	3.12969	88.4788	7.79187	7.7033
	75.75	124.391	5.24488	5.21156	112.71	3.20449	3.19023	87.9853	7.73623	7.64874
	76.25	124.461	5.28292	5.24886	111.686	3.02191	3.00921	89.2829	8.00431	7.91109
	76.75	124.957	5.3246	5.29003	112.477	3.13052	3.11693	90.5076	8.21569	8.11793
	77.25	125.283	5.10635	5.07473	111.655	3.03267	3.0199	88.6814	7.95889	7.86655
	77.75	122.963	5.29175	5.25736	111.784	3.12596	3.11239	88.316	7.8121	7.72312
	78.25	128.394	4.88324	4.85385	111.881	3.10153	3.08818	88.1675	7.74944	7.66178
	78.75	124.353	5.30562	5.27081	112.067	3.15445	3.14065	87.6727	7.82752	7.7381
	79.25	125.297	4.92995	4.8998	111.039	3.11729	3.10381	89.1944	7.90354	7.81262
	79.75	129.842	4.7194	4.69176	111.952	3.19822	3.18404	88.428	7.82515	7.73584
	80.25	129.345	4.85133	4.82192	112.594	3.34677	3.33127	87.8627	7.87004	7.77972
	80.75	128.435	4.41189	4.38747	110.777	2.97009	2.95782	89.9186	7.97225	7.87993
	81.25	131.764	4.40052	4.37614	111.336	3.2119	3.19761	90.2689	7.92892	7.83756
	81.75	128.116	4.66195	4.63458	110.991	3.08493	3.07172	87.3454	7.75649	7.66851
	82.25	131.455	4.34423	4.32037	111.818	3.03411	3.02133	88.9097	7.97519	7.88266
	82.75	129.992	4.39538	4.37092	111.906	3.21462	3.20029	88.2295	7.72474	7.6376
	83.25	132.017	4.23226	4.20942	110.567	2.9478	2.93574	88.3043	7.73636	7.6492
	83.75	129.81	4.59009	4.56316	110.27	3.04808	3.03519	88.0198	7.6922	7.60583
	84.25	129.864	4.46667	4.44098	110.658	3.00251	2.99	88.6024	7.7799	7.69173
	84.75	130.37	4.36597	4.34147	110.808	3.05235	3.03943	87.3452	7.67589	7.58987
	85.25	130.894	4.08193	4.06059	110.806	3.08983	3.0766	88.1751	7.87518	7.78488
	85.75	131.588	4.16036	4.13803	111.305	3.27357	3.25875	88.1809	7.89379	7.80299
	86.25	130.708	4.41798	4.39261	109.26	2.82187	2.81081	87.9989	7.6557	7.57022
	86.75	130.082	3.85915	3.83986	110.658	3.05218	3.03928	88.4676	7.68977	7.60356
	87.25	129.837	4.43081	4.40514	110.283	2.99914	2.98665	89.315	8.01727	7.92379
	87.75	135.528	3.80108	3.78224	110.998	3.18592	3.17187	88.7324	7.88141	7.791
	88.25	132.211	3.7068	3.68886	109.295	2.97766	2.96535	89.7442	7.91076	7.81977
	88.75	130.445	3.96265	3.94208	110.197	3.07222	3.05912	88.4307	7.68155	7.59558
	89.25	132.681	3.60262	3.58563	109.384	2.96603	2.95381	88.8054	7.86436	7.7743
	89.75	131.825	4.01586	3.99462	109.072	2.80291	2.79198	87.6747	7.83338	7.74378
	90.25	133.907	3.56761	3.55087	108.993	2.96376	2.95156	87.8625	7.74453	7.65707
	90.75	134.361	3.66623	3.64843	108.88	2.9886	2.97618	87.617	7.81495	7.7259
	91.25	134.632	3.71986	3.70145	109.417	3.02128	3.00859	87.6747	7.73929	7.65196
	91.75	134.217	3.44453	3.42878	109.187	3.01488	3.00226	87.4593	7.56396	7.48038
	92.25	137.244	3.51077	3.49437	109.584	2.99383	2.98139	87.3098	7.62109	7.5363
	92.75	132.326	3.65146	3.6337	109.117	2.99582	2.98335	87.8231	7.81823	7.72906
	93.25	132.268	3.65376	3.63595	109.081	3.11154	3.0981	87.873	7.88453	7.79395
	93.75	134.853	3.49124	3.47497	109.575	3.10413	3.09077	88.2509	7.79749	7.70905
	94.25	136.502	3.5102	3.49369	108.855	3.01079	2.9982	88.4032	7.75677	7.66917
	94.75	134.996	3.38634	3.37096	109.311	2.93701	2.92503	88.7077	8.02326	7.92972
	95.25	134.709	3.3581	3.3429	108.682	3.02651	3.01379	89.7548	8.19251	8.09533
	95.75	136.087	3.16848	3.15499	109.28	2.97971	2.96736	88.189	7.85887	7.76897
	96.25	135.045	3.46085	3.44469	107.283	2.7248	2.71445	87.8495	7.79179	7.7033
	96.75	131.664	3.83994	3.81988	108.26	2.98837	2.97595	87.6183	7.63154	7.54654
	97.25	135.812	3.25148	3.2372	108.718	2.97717	2.96486	87.9441	7.8455	7.75593
	97.75	136.069	3.33461	3.31953	108.483	3.00434	2.99178	87.6277	7.83291	7.7435
	98.25	135.275	3.41862	3.40272	108.591	2.97858	2.96625	87.3743	7.79501	7.70644
	98.75	139.557	2.91618	2.90457	107.581	2.78275	2.77196	87.136	7.61228	7.52781
	99.25	135.358	3.13405	3.12068	107.751	3.0928	3.0795	89.5026	7.97796	7.88576
	99.75	138.378	3.12728	3.11393	107.395	2.6916	2.6815	89.0661	7.96437	7.87232
	100.25	138.185	3.29111	3.27629	107.282	2.92024	2.90836	88.7225	7.88626	7.79587
	100.75	138.689	2.96964	2.95755	108.302	3.12118	3.10764	88.2101	7.78874	7.70037
	101.25	135.493	3.2233	3.20902	107.692	2.99644	2.98394	87.6788	7.69657	7.61027
	101.75	136.249	3.19343	3.17942	106.663	2.81293	2.80189	88.528	7.83525	7.74604
	102.25	138.511	2.92308	2.91134	107.882	2.97008	2.9578	87.3633	7.935	7.84321
	102.75	136.814	2.98751	2.97522	109.028	3.23102	3.21653	87.5547	7.89576	7.80498
	103.25	139.422	2.71392	2.70375	107.622	2.98209	2.96972	88.3505	7.82235	7.73342
	103.75	136.966	3.16002	3.14615	107.137	2.89821	2.8865	88.0876	7.79946	7.711
	104.25	136.657	3.07324	3.06016	108.085	3.00935	2.99674	88.4215	7.79062	7.70241
	104.75	135.21	3.05408	3.04114	107.623	3.05225	3.03927	87.5778	7.85519	7.7654
	105.25	139.07	2.64888	2.63918	108.423	3.19387	3.17969	87.8508	7.71706	7.6304
	105.75	136.131	2.98462	2.97223	107.128	3.08052	3.0673	88.4981	7.9295	7.83817
	106.25	136.351	2.89334	2.8817	106.944	2.84361	2.83233	88.2631	7.92581	7.83448
	106.75	138.39	2.80856	2.79761	107.047	2.93567	2.92364	87.3476	7.83036	7.74109
	107.25	139.465	2.69371	2.68363	107.814	3.21395	3.19958	88.4641	7.97907	7.88662
	107.75	135.935	2.83759	2.82639	106.255	2.75903	2.74839	88.1082	7.76199	7.67439
	108.25	135.714	2.88476	2.8731	106.89	2.96366	2.95141	88.2986	7.93144	7.84007
	108.75	139.65	2.31386	2.30639	106.84	2.95387	2.94169	87.0539	7.78999	7.70147
	109.25	138.508	2.35303	2.34528	106.475	3.04805	3.03508	87.8761	7.81053	7.72163
	109.75	137.689	2.67154	2.66152	107.281	3.16588	3.15191	87.8971	7.90253	7.81172
	110.25	139.568	2.46765	2.45911	106.509	2.84902	2.83768	88.2823	7.91667	7.82549
	110.75	134.744	2.83076	2.81947	105.846	2.90441	2.89262	88.3797	8.00045	7.90747
	111.25	137.766	2.53028	2.52127	106.198	2.86192	2.85047	89.1312	7.99078	7.89818
	111.75	135.121	2.53169	2.52264	106.221	2.97884	2.96644	87.1876	7.78902	7.70051
	112.25	137.275	2.59427	2.58478	105.97	2.85919	2.84776	87.721	7.76462	7.6769
	112.75	137.846	2.32406	2.31644	107.378	3.08923	3.07591	88.5631	8.10216	8.00701
	113.25	137.88	2.65881	2.64883	106.143	3.10638	3.0929	88.0551	7.83077	7.7416
	113.75	138.544	2.26018	2.25297	104.889	2.74199	2.73144	88.4431	7.93976	7.84808
	114.25	138.251	2.40395	2.39577	105.59	2.91129	2.89943	87.1945	7.6959	7.60945
	114.75	138.714	2.43174	2.42337	105.65	2.92115	2.9092	88.6388	8.06882	7.97436
	115.25	138.109	2.40803	2.39982	106.259	3.10088	3.08745	88.7524	8.10007	8.0049
	115.75	137.989	2.52662	2.51756	106.215	3.1084	3.09489	88.1064	7.8326	7.74336
	116.25	135.59	2.27867	2.27129	105.957	3.08474	3.07143	87.8856	7.90288	7.81204
	116.75	137.22	2.44632	2.43781	105.138	2.92999	2.91795	88.4703	8.01878	7.92553
	117.25	138.749	2.08784	2.08165	105.34	2.96231	2.95002	89.1291	7.99977	7.90699
	117.75	139.553	2.33627	2.32852	106.075	3.09736	3.08394	89.1238	7.89388	7.80354
	118.25	135.624	2.41843	2.4101	*	*	*	87.5175	7.87467	7.78441
	118.75	138.091	2.31202	2.30441	104.809	2.89602	2.88425	87.0013	7.72359	7.63661
	119.25	139.588	2.15397	2.14737	*	*	*	87.6987	7.93737	7.8457		Fitting for these points did not converge
	119.75	139.19	2.25153	2.24432	104.76	2.86882	2.85726	86.2698	7.6091	7.52449
	120.25	139.639	2.25614	2.2489	105.384	2.91047	2.89859	88.3775	8.00052	7.90766
	120.75	137.881	2.23464	2.22751	104.859	2.81372	2.80261	87.4962	7.81204	7.72314
Panel C		40C		45C		50C
Lean concentration (mg/ml)	Time (min)	Value	CI	Value	CI	Value	CI
	0.75	200	0.105422	193.62	0.884758	139.423	0.852584
	1.25	197.38	0.095211	192.31	0.893003	126.321	0.677896
	1.75	197.38	0.096091	188.38	0.965113	114.53	0.596757
	2.25	198.69	0.099013	188.38	0.838106	111.91	0.55511
	2.75	198.69	0.102146	185.759	0.792055	111.117	0.528226
	3.25	196.07	0.095112	183.139	0.837788	109.28	0.524785
	3.75	196.07	0.10813	185.759	0.757688	107.722	0.498783
	4.25	193.449	0.105319	179.209	0.949295	106.868	0.48251
	4.75	193.449	0.099762	180.519	0.876079	106.866	0.472848
	5.25	193.449	0.11621	177.899	0.855021	106.176	0.46889
	5.75	190.829	0.11455	177.899	0.85907	107.224	0.469313
	6.25	193.449	0.107274	175.278	0.886037	107.438	0.455935
	6.75	189.519	0.122424	176.589	0.844979	106.707	0.45177
	7.25	189.519	0.116465	173.968	0.858043	106.854	0.44183
	7.75	189.519	0.148091	171.346	0.872915	106.986	0.439357
	8.25	190.829	0.129102	167.416	0.911232	106.585	0.429142
	8.75	188.209	0.152173	167.416	0.916829	107.534	0.438331
	9.25	188.209	0.154074	164.796	0.901064	106.518	0.427061
	9.75	188.209	0.136467	162.175	0.878694	105.329	0.405622
	10.25	188.209	0.172212	162.175	0.904721	106.117	0.403805
	10.75	185.587	0.210323	156.935	0.913155	105.133	0.40212
	11.25	186.899	0.152507	156.935	0.867307	105.093	0.413425
	11.75	185.587	0.216567	156.935	0.855593	104.944	0.40754
	12.25	188.209	0.156826	155.625	0.847117	104.572	0.40295
	12.75	185.587	0.172872	158.245	0.821169	104.21	0.397374
	13.25	182.967	0.247911	151.695	0.812334	104.532	0.403511
	13.75	184.277	0.175916	151.695	0.838697	103.314	0.386041
	14.25	182.967	0.213418	150.384	0.815919	102.599	0.378702
	14.75	182.967	0.221459	149.074	0.788514	102.859	0.38539
	15.25	184.277	0.218281	150.384	0.800524	102.856	0.379958
	15.75	182.967	0.223222	147.764	0.778007	102.023	0.380825
	16.25	180.346	0.2884	147.764	0.756964	102.576	0.382699
	16.75	180.346	0.255604	146.454	0.78993	101.988	0.364166
	17.25	179.036	0.301597	141.212	0.771708	101.957	0.38261
	17.75	180.346	0.302359	143.834	0.738207	101.677	0.372214
	18.25	177.726	0.31971	142.524	0.76834	101.154	0.367317
	18.75	176.416	0.371058	141.212	0.724318	100.881	0.368516
	19.25	177.726	0.31397	137.281	0.702523	101.392	0.37198
	19.75	177.726	0.362287	134.661	0.689379	100.989	0.369422
	20.25	177.726	0.385128	133.351	0.686958	100.312	0.36127
	20.75	173.796	0.440387	133.351	0.656557	99.9501	0.360805
	21.25	177.726	0.36295	133.351	0.689848	100.125	0.359159
	21.75	176.416	0.346257	132.041	0.663614	99.0606	0.358982
	22.25	172.486	0.426341	126.801	0.616883	99.0672	0.369468
	22.75	172.486	0.439793	126.801	0.611145	99.3596	0.359885
	23.25	175.106	0.372734	126.801	0.616575	98.4041	0.355339
	23.75	172.486	0.413047	124.18	0.601919	98.2981	0.355969
	24.25	171.176	0.51158	122.87	0.569606	97.4079	0.349111
	24.75	172.486	0.439451	120.25	0.564472	97.2435	0.356268
	25.25	172.486	0.472404	120.25	0.564375	97.5843	0.35721
	25.75	171.176	0.464739	120.25	0.555499	97.2048	0.360106
	26.25	173.796	0.413998	120.25	0.54281	97.0672	0.35782
	26.75	168.555	0.499079	120.25	0.533741	96.1786	0.355456
	27.25	168.555	0.517052	117.63	0.508349	96.3897	0.357081
	27.75	168.555	0.512751	117.63	0.498869	96.2253	0.357236
	28.25	165.935	0.555802	115.01	0.499242	95.3797	0.349705
	28.75	167.245	0.592424	115.01	0.48885	95.6878	0.357053
	29.25	164.625	0.612069	109.767	0.474995	96.3651	0.357971
	29.75	165.935	0.525553	111.077	0.480936	95.0444	0.348548
	30.25	165.935	0.538504	109.767	0.488527	95.5203	0.353315
	30.75	164.625	0.539875	105.837	0.473862	95.4384	0.351883
	31.25	162.005	0.618686	107.147	0.455048	95.2978	0.354977
	31.75	163.315	0.576073	108.457	0.438693	94.7874	0.352216
	32.25	165.935	0.538259	106.324	0.436491	94.4634	0.345571
	32.75	163.315	0.627446	104.833	0.419553	94.6313	0.350161
	33.25	160.695	0.683209	104.44	0.422692	94.127	0.344344
	33.75	156.764	0.748457	102.478	0.396488	93.9868	0.350544
	34.25	158.075	0.706734	102.533	0.391322	93.5811	0.346877
	34.75	159.385	0.640953	100.611	0.370063	93.4745	0.345977
	35.25	156.764	0.695326	100.759	0.358192	93.2927	0.3446
	35.75	154.142	0.695437	100.384	0.352751	92.1041	0.332222
	36.25	156.764	0.677484	99.9783	0.357151	92.3487	0.350115
	36.75	156.764	0.655797	99.6854	0.357787	92.4551	0.340763
	37.25	154.142	0.656266	98.5521	0.333167	92.0304	0.341103
	37.75	152.832	0.717129	97.6819	0.339883	91.1686	0.334717
	38.25	154.142	0.688418	98.2012	0.311667	91.1598	0.341314
	38.75	154.142	0.700665	97.1156	0.321254	91.3751	0.350749
	39.25	151.522	0.729514	96.9595	0.309343	90.9928	0.350964
	39.75	150.212	0.74418	97.8914	0.33279	91.0557	0.349751
	40.25	152.832	0.731614	97.2228	0.324999	91.2903	0.345059
	40.75	151.522	0.67689	96.1855	0.304584	91.6601	0.346901
	41.25	151.522	0.705662	95.7243	0.312954	90.8944	0.344293
	41.75	150.212	0.690373	95.1544	0.294328	90.042	0.333239
	42.25	150.212	0.705178	95.4915	0.294556	90.7243	0.343279
	42.75	144.972	0.741428	94.9261	0.290334	90.427	0.329366
	43.25	146.282	0.767845	94.7482	0.285113	89.7896	0.335358
	43.75	142.351	0.762423	94.1284	0.288071	90.3355	0.340134
	44.25	147.592	0.743677	93.3825	0.28693	89.3346	0.336919
	44.75	146.282	0.749639	93.5862	0.281348	89.3797	0.331655
	45.25	143.661	0.723916	93.0612	0.277657	89.2172	0.332901
	45.75	139.731	0.764443	93.2956	0.278797	89.5823	0.341197
	46.25	141.041	0.760873	93.1084	0.275644	88.7648	0.336661
	46.75	142.351	0.736685	92.5167	0.271948	88.6083	0.332769
	47.25	141.041	0.753141	92.0382	0.26946	88.3707	0.335584
	47.75	141.041	0.754351	90.9867	0.26068	88.176	0.332476
	48.25	138.421	0.788411	91.7733	0.253613	87.46	0.333298
	48.75	138.421	0.72216	91.2036	0.263256	87.5291	0.331857
	49.25	135.801	0.726203	91.0766	0.252138	87.5765	0.339065
	49.75	139.731	0.769425	91.1505	0.25107	87.6878	0.340897
	50.25	138.421	0.761057	91.0282	0.258234	86.9842	0.337864
	50.75	137.111	0.753415	90.3755	0.25717	87.0038	0.335315
	51.25	135.801	0.770197	89.5815	0.243469	87.3643	0.335867
	51.75	134.491	0.710699	89.6626	0.251702	87.1981	0.333237
	52.25	134.491	0.74346	89.1915	0.228474	87.5598	0.333809
	52.75	131.87	0.767439	89.3988	0.231841	86.7145	0.325148
	53.25	133.18	0.767343	89.1567	0.23826	86.4538	0.328885
	53.75	131.87	0.755777	88.8686	0.22829	86.1168	0.32999
	54.25	129.25	0.693036	88.8355	0.229805	86.7571	0.338585
	54.75	129.25	0.731813	88.5626	0.230877	86.0785	0.330294
	55.25	131.87	0.746928	88.0373	0.228546	85.6521	0.335574
	55.75	130.56	0.69628	87.9317	0.233726	85.3497	0.334033
	56.25	130.56	0.731254	88.0161	0.226618	85.123	0.336583
	56.75	129.25	0.72375	87.5467	0.215254	85.6282	0.321965
	57.25	127.94	0.779177	87.4639	0.219522	85.8769	0.329703
	57.75	127.94	0.70259	87.1988	0.218137	85.7472	0.333524
	58.25	126.63	0.678474	86.42	0.220726	85.3796	0.331864
	58.75	125.318	0.656898	86.1544	0.216138	85.0385	0.335438
	63.75	117.457	0.582268	83.6294	0.179799	85.6546	0.339352
	64.25	116.147	0.588422	83.9349	0.17485	84.8142	0.336759
	64.75	117.457	0.591692	83.7962	0.181282	84.809	0.332146
	65.25	116.147	0.594528	83.2211	0.173026	84.7543	0.335176
	65.75	116.147	0.589459	83.873	0.183204	84.2742	0.330955
	66.25	116.147	0.590111	83.3259	0.171517	83.5978	0.328902
	66.75	113.527	0.535803	82.9669	0.179964	83.3427	0.329441
	67.25	113.527	0.492947	82.4107	0.175537	83.2272	0.328572
	67.75	112.217	0.493356	82.8386	0.183475	83.9961	0.330948
	68.25	112.217	0.540947	82.3642	0.177461	83.5135	0.323752
	68.75	109.597	0.487951	82.2483	0.181342	83.315	0.329193
	69.25	110.907	0.516186	81.8852	0.164041	83.6061	0.329119
	69.75	110.907	0.524453	81.5432	0.164687	83.2908	0.32591
	70.25	112.217	0.523993	82.3622	0.170924	82.8642	0.327062
	70.75	109.597	0.485758	81.5793	0.163395	82.7846	0.327268
	71.25	109.597	0.495057	81.1363	0.150299	82.5666	0.329933
	71.75	109.597	0.48287	81.0291	0.160619	82.5514	0.332566
	72.25	109.597	0.508773	81.5101	0.15469	81.7689	0.324109
	72.75	109.597	0.482579	81.8624	0.164266	81.8257	0.327994
	73.25	112.217	0.54984	81.6029	0.163168	81.6969	0.326597
	73.75	106.976	0.430703	80.6336	0.162969	81.8429	0.33543
	74.25	108.287	0.480017	80.5576	0.165434	82.1312	0.335691
	74.75	104.356	0.390344	81.0205	0.158056	82.1907	0.328974
	75.25	106.976	0.438518	80.5025	0.157941	81.6669	0.327049
	75.75	105.666	0.429132	81.0861	0.160294	81.554	0.322935
	76.25	105.666	0.435139	80.9634	0.150521	81.9807	0.336492
	76.75	105.666	0.437523	80.4146	0.155856	83.0747	0.35083
	77.25	104.356	0.414908	80.1518	0.150245	82.3637	0.334412
	77.75	104.356	0.430531	80.1565	0.153979	81.8454	0.327875
	78.25	103.046	0.405299	79.9688	0.152262	81.1497	0.323861
	78.75	104.356	0.43397	80.2459	0.154232	80.5084	0.326395
	79.25	103.046	0.404327	80.3271	0.152287	80.4182	0.331591
	79.75	101.736	0.390692	80.0027	0.156219	80.0673	0.32677
	80.25	101.736	0.39864	80.0077	0.16371	80.4266	0.328684
	80.75	100.426	0.367056	79.5802	0.142753	81.0853	0.337129
	81.25	100.426	0.368367	79.9975	0.154857	80.6706	0.335165
	81.75	101.736	0.386293	80.1585	0.148188	79.7399	0.321151
	82.25	100.426	0.363348	79.8014	0.145253	81.1457	0.335015
	82.75	100.426	0.365555	79.9931	0.15376	80.4082	0.321379
	83.25	100.426	0.35325	79.1831	0.140203	79.9146	0.322724
	83.75	100.426	0.38011	79.3041	0.144217	80.0949	0.319351
	84.25	100.426	0.373628	79.3999	0.142361	79.9878	0.325345
	84.75	100.426	0.362715	79.4518	0.143904	79.6093	0.318303
	85.25	99.1157	0.33789	79.1494	0.145789	79.3519	0.328925
	85.75	99.1157	0.346465	79.4326	0.154678	79.3385	0.328996
	86.25	99.1157	0.366806	78.4676	0.131688	79.0716	0.318757
	86.75	97.8055	0.318748	79.6777	0.142447	79.1996	0.320975
	87.25	99.1157	0.366962	78.6869	0.139455	79.3605	0.33565
	87.75	96.4954	0.319295	78.6647	0.148156	79.3605	0.329456
	88.25	96.4954	0.307305	78.2201	0.137195	79.3605	0.33209
	88.75	96.4954	0.327204	78.718	0.141501	78.7317	0.319753
	89.25	95.1836	0.29897	78.9212	0.136073	79.2464	0.327665
	89.75	96.4954	0.333748	77.7489	0.127815	78.7059	0.323255
	90.25	95.1836	0.29672	78.0713	0.134734	78.8984	0.320752
	90.75	95.1836	0.306762	78.4061	0.135819	78.8568	0.322642
	91.25	95.1836	0.311664	78.4209	0.136523	78.5335	0.32094
	91.75	95.1836	0.28736	78.3773	0.136807	77.3431	0.311565
	92.25	93.8735	0.295325	78.0384	0.135371	77.3102	0.313791
	92.75	95.1836	0.30233	77.4229	0.134598	77.5092	0.323171
	93.25	95.1836	0.301932	77.9569	0.139567	78.1525	0.326986
	93.75	93.8735	0.290383	78.8279	0.139363	78.0114	0.324545
	94.25	93.8735	0.294004	78.0408	0.134498	77.3246	0.321632
	94.75	93.8735	0.28204	78.1095	0.130757	78.0084	0.3335
	95.25	93.8735	0.279214	77.934	0.134652	78.424	0.344444
	95.75	92.5633	0.261801	78.2561	0.131676	77.8346	0.325747
	96.25	93.8735	0.286717	78.015	0.119988	77.7026	0.321738
	96.75	95.1836	0.318324	77.3665	0.13195	77.4695	0.314915
	97.25	92.5633	0.269036	77.6016	0.131046	77.9752	0.324828
	97.75	92.5633	0.276833	77.9034	0.131594	77.2492	0.32374
	98.25	92.5633	0.283518	78.0375	0.130625	77.2326	0.321283
	98.75	89.9431	0.245123	77.1743	0.121121	76.8981	0.314195
	99.25	91.2532	0.259361	77.746	0.134374	76.6761	0.33404
	99.75	91.2532	0.26098	76.9935	0.116191	76.7888	0.330427
	100.25	91.2532	0.274501	78.0042	0.126256	76.1742	0.327321
	100.75	89.9431	0.247463	78.509	0.134926	76.6527	0.321221
	101.25	91.2532	0.266665	77.1395	0.129077	76.507	0.31831
	101.75	91.2532	0.263642	77.2752	0.120542	77.5726	0.325936
	102.25	89.9431	0.24274	77.4853	0.12761	77.3071	0.326114
	102.75	89.9431	0.24626	78.2413	0.13896	76.7303	0.324902
	103.25	88.633	0.226506	76.8539	0.127613	76.6679	0.323231
	103.75	89.9431	0.262712	77.3156	0.123333	76.1974	0.32331
	104.25	89.9431	0.254113	77.3844	0.128377	76.1341	0.321829
	104.75	89.9431	0.251238	78.0591	0.129491	75.8826	0.324401
	105.25	88.633	0.219776	78.0111	0.135693	75.8325	0.3177
	105.75	88.633	0.244446	77.3365	0.130139	75.7057	0.327845
	106.25	88.633	0.238353	77.0456	0.119831	75.4301	0.327727
	106.75	88.633	0.232716	77.2746	0.123048	75.4869	0.321161
	107.25	88.633	0.222159	78.1086	0.135754	75.6748	0.330143
	107.75	88.633	0.231267	76.8641	0.114946	75.3378	0.319824
	108.25	88.633	0.236797	76.7085	0.123849	75.4301	0.327784
	108.75	86.0128	0.188989	77.1835	0.122925	74.8277	0.318844
	109.25	86.0128	0.192564	77.4232	0.126669	75.4301	0.320512
	109.75	87.3229	0.21935	77.7956	0.131795	75.3966	0.325171
	110.25	86.0128	0.202886	77.0761	0.117921	75.2535	0.325669
	110.75	87.3229	0.229183	76.7671	0.11965	75.1099	0.330638
	111.25	86.0128	0.206449	76.9845	0.118066	75.4301	0.332052
	111.75	86.0128	0.204234	77.4739	0.122758	73.9497	0.317598
	112.25	86.0128	0.21058	77.6053	0.117494	75.0478	0.319015
	112.75	84.7026	0.18917	76.7026	0.127109	75.802	0.335013
	113.25	86.0128	0.215271	77.0534	0.127262	75.0045	0.321865
	113.75	84.7026	0.183269	76.314	0.111016	75.1745	0.326272
	114.25	84.7026	0.19466	77.3779	0.118264	73.9151	0.313399
	114.75	84.7026	0.196852	77.6179	0.118367	75.1183	0.33339
	115.25	84.7026	0.194857	77.1221	0.126265	75.4301	0.334866
	115.75	84.7026	0.203955	76.7195	0.126196	74.12	0.320803
	116.25	84.7026	0.182494	76.9638	0.124703	74.6706	0.324564
	116.75	84.7026	0.196391	76.5813	0.118157	75.4301	0.332456
	117.25	83.3925	0.167841	77.0444	0.119158	74.8191	0.331096
	117.75	83.3925	0.189171	77.3874	0.124698	74.4887	0.327081
	118.25	84.7026	0.192266	*	*	74.2366	0.322849
	118.75	83.3925	0.186254	76.8404	0.115247	74.0222	0.31435
	119.25	83.3925	0.173603	*	*	74.0972	0.32399		Fitting for these points did not converge
	119.75	83.3925	0.181723	77.0176	0.114084	73.3496	0.307745
	120.25	83.3925	0.181211	76.9059	0.11588	74.2773	0.329554
	120.75	83.3925	0.179335	77.0139	0.111913	73.9237	0.319027
Panel D		40C		45C		50C
Dense concentration (mg/ml)	Time (min)	Value	CI	Value	CI	Value	CI
	0.75	721.449	21.9109	331.822	11.6325	309.32	2.65649
	1.25	564.04	11.7397	333.125	11.017	303.353	2.02991
	1.75	616.107	11.0514	325.959	10.0629	293.451	1.832
	2.25	691.085	15.4085	342.759	8.92335	296.724	1.82178
	2.75	669.403	10.5733	341.303	8.28621	301.343	1.87009
	3.25	626.758	10.9672	331.779	7.55129	304.587	1.94916
	3.75	650.701	12.2349	352.883	8.21757	305.505	1.95746
	4.25	537.864	10.5196	324.875	6.66808	307.199	1.99016
	4.75	590.316	10.8447	340.404	7.06695	308.791	2.03086
	5.25	543.854	8.91757	335.842	6.52738	309.413	2.0851
	5.75	485.258	8.41109	340.776	6.47515	313.839	2.1703
	6.25	613.237	9.81891	333.297	6.00594	315.43	2.17824
	6.75	496.634	8.90485	344.701	6.34901	314.011	2.22998
	7.25	536.914	8.40774	341.883	5.97578	317.046	2.267
	7.75	483.76	9.0635	334.53	5.57404	318.528	2.32848
	8.25	518.402	8.5438	326.484	5.03146	318.873	2.34678
	8.75	449.037	9.76671	331.323	5.17419	321.979	2.46162
	9.25	481.619	8.34948	325.184	4.83962	321.458	2.46529
	9.75	500.274	9.39799	322.007	4.36248	320.17	2.43272
	10.25	477.596	9.80185	322.848	4.52473	325.166	2.49464
	10.75	434.44	8.90647	312.906	4.06154	325.745	2.5155
	11.25	502.027	8.97518	317.559	4.02192	325.191	2.62018
	11.75	430.469	9.37825	321.708	4.0293	327.651	2.65306
	12.25	509.764	9.57938	320.398	3.94486	327.457	2.6464
	12.75	462.234	8.51149	332.268	4.15831	328.002	2.67171
	13.25	413.218	9.24525	316.212	3.55811	331.325	2.74336
	13.75	475.432	9.05308	317.053	3.74754	330.913	2.67473
	14.25	430.147	8.2933	319.574	3.54087	329.636	2.65823
	14.75	429.872	7.98453	316.893	3.40242	331.755	2.72424
	15.25	448.287	8.48959	322.992	3.63047	332.193	2.75251
	15.75	445.909	8.7545	320.601	3.40415	334.35	2.78372
	16.25	390.738	8.69438	323.66	3.39065	335.466	2.80682
	16.75	412.084	8.56334	319.45	3.44305	335.652	2.72476
	17.25	391.413	8.58366	309.045	3.09349	335.983	2.87549
	17.75	413.579	8.64491	320.235	3.17343	336.872	2.84302
	18.25	377.436	7.62332	318.018	3.24859	337.914	2.83679
	18.75	367.423	7.84176	319.649	3.09447	336.04	2.87591
	19.25	393.569	8.19117	311.102	2.84984	338.502	2.93015
	19.75	381.721	8.39898	306.294	2.77135	340.583	2.91919
	20.25	383.721	8.07806	306.314	2.76472	341.152	2.8659
	20.75	342.712	7.43531	307.984	2.67122	341.337	2.89886
	21.25	398.419	9.0351	310.977	2.85491	344.416	2.89384
	21.75	392.583	8.15928	309.688	2.69181	344.032	2.91861
	22.25	353.37	7.5422	297.788	2.38354	343.013	3.02166
	22.75	358.261	7.28502	301.253	2.39601	343.1	2.94894
	23.25	388.015	8.06081	302.771	2.46104	343.309	2.97077
	23.75	366.566	7.33081	299.231	2.36705	344.927	2.97532
	24.25	350.726	7.45004	297.963	2.25557	345.931	2.93209
	24.75	366.361	7.31388	295.277	2.22999	346.746	3.02943
	25.25	365.842	7.77186	295.769	2.2297	346.769	3.00026
	25.75	364.933	7.60757	296.863	2.23853	346.661	3.0367
	26.25	397.511	8.9049	298.903	2.18425	348.772	3.06803
	26.75	353.542	6.96609	301.314	2.20369	348.936	3.01921
	27.25	354.611	7.42219	298.382	2.07709	347.909	3.07155
	27.75	353.884	6.80813	300.714	2.06814	347.401	3.08941
	28.25	337.926	6.57423	295.644	2.04343	348.824	3.0238
	28.75	342.891	6.86602	298.62	2.01572	352.472	3.07234
	29.25	331.983	6.43468	288.065	1.90489	349.728	3.13341
	29.75	348.709	6.74103	295.868	2.00355	348.829	3.05488
	30.25	351.567	6.78167	295.419	2.05268	350.65	3.11882
	30.75	346.216	6.37415	289.647	1.96474	352.219	3.11158
	31.25	334.286	6.14581	292.619	1.89814	352.554	3.1447
	31.75	343.805	6.44845	295.498	1.85458	352.896	3.13574
	32.25	360.432	7.00315	293.046	1.86652	353.795	3.11103
	32.75	338.074	6.29021	291.647	1.82598	353.637	3.1615
	33.25	329.068	6.0357	294.587	1.853	352.192	3.12853
	33.75	312.841	5.51264	293.595	1.74142	356.268	3.18969
	34.25	321.471	5.97438	296.314	1.76444	354.31	3.17372
	34.75	332.322	5.92643	294.994	1.68694	356.731	3.14746
	35.25	322.462	5.81142	297.134	1.67235	357.262	3.13676
	35.75	316.538	5.38178	297.121	1.66164	356.162	3.04269
	36.25	325.896	5.90833	298.647	1.69836	355.76	3.18562
	36.75	331.007	5.47522	298.364	1.72077	357.971	3.14385
	37.25	324.313	5.23191	299.291	1.61621	358.781	3.14794
	37.75	316.897	5.30691	299.207	1.6514	357.923	3.09874
	38.25	326.186	5.40773	299.621	1.53715	359.057	3.14502
	38.75	324.695	5.37421	299.747	1.58245	358.115	3.20644
	39.25	317.883	5.21727	301.584	1.53935	360.169	3.2052
	39.75	311.727	4.96376	303.075	1.67752	361.174	3.20825
	40.25	324.222	5.26446	303.077	1.63862	359.929	3.21092
	40.75	321.298	4.8868	303.629	1.55036	362.33	3.24108
	41.25	324.172	5.0863	303.56	1.61219	360.231	3.24271
	41.75	321.785	4.91779	304.19	1.5406	360.019	3.17749
	42.25	323.415	4.86885	306.067	1.54807	360.007	3.22326
	42.75	305.189	4.25599	305.9	1.51253	359.884	3.14864
	43.25	310.772	4.67228	305.555	1.50992	359.845	3.1873
	43.75	298.2	4.09854	306.619	1.53025	362.995	3.25277
	44.25	319.164	4.79601	306.558	1.5392	361.615	3.19656
	44.75	315.287	4.84513	307.568	1.5332	362.115	3.19473
	45.25	308.735	4.18618	308.477	1.50743	362.84	3.19382
	45.75	296.477	3.90723	308.193	1.53875	365.087	3.2262
	46.25	304.293	4.09877	308.791	1.52783	364.578	3.20554
	46.75	310.465	4.38016	308.762	1.5104	362.913	3.19241
	47.25	307.495	4.25843	308.514	1.50377	365.473	3.25216
	47.75	309.701	4.19864	308.852	1.462	364.695	3.1943
	48.25	301.39	4.07791	311.253	1.44216	364.308	3.22114
	48.75	302.455	3.8752	311.551	1.50504	366.558	3.21767
	49.25	297.174	3.64472	311.736	1.44243	366.196	3.26479
	49.75	306.201	4.13896	312.409	1.4405	366.374	3.26571
	50.25	304.835	3.97938	313.838	1.48311	364.699	3.22454
	50.75	303.685	3.88662	313.099	1.49151	363.984	3.30207
	51.25	300.291	3.86754	312.405	1.42296	366.149	3.29788
	51.75	302.604	3.62134	313.216	1.47343	367.738	3.25291
	52.25	302.643	3.83837	313.351	1.34771	368.08	3.2346
	52.75	295.573	3.58262	314.742	1.38126	368.177	3.21318
	53.25	301.684	3.73459	315.47	1.42476	367.697	3.23423
	53.75	298.175	3.62771	314.868	1.38215	368.839	3.22901
	54.25	293.524	3.1787	316.268	1.38211	370.788	3.31451
	54.75	290.702	3.2758	316.745	1.40567	369.847	3.24424
	55.25	299.673	3.59211	316.352	1.40201	369.672	3.27678
	55.75	297.748	3.32595	317.004	1.43278	369.752	3.28971
	56.25	298.216	3.38545	318.133	1.40462	366.978	3.31129
	56.75	296.415	3.3273	318.979	1.32505	370.761	3.22126
	57.25	292.482	3.30936	318.439	1.37462	370.741	3.284
	57.75	293.762	3.15151	317.957	1.3758	370.346	3.28592
	58.25	293.285	3.02539	318.52	1.38658	374.857	3.28541
	58.75	288.959	2.84595	319.274	1.35884	370.897	3.27876
	63.75	289.52	2.42518	327.87	1.27169	373.315	3.34716
	64.25	286.313	2.34377	330.129	1.22336	372.317	3.35094
	64.75	289.769	2.49608	330.994	1.26055	372.631	3.25322
	65.25	287.276	2.39242	330.644	1.21513	373.849	3.33133
	65.75	289.718	2.41823	331.132	1.28739	372.921	3.30165
	66.25	288.335	2.45911	332.163	1.19955	372.488	3.28121
	66.75	284.133	2.16544	331.824	1.27656	371.944	3.31154
	67.25	283.899	1.99618	331.331	1.24826	373.578	3.32521
	67.75	281.611	1.94039	333.322	1.3031	373.935	3.3055
	68.25	282.974	2.11954	332.849	1.26708	373.123	3.28225
	68.75	277.919	1.89668	333.967	1.29567	372.684	3.33787
	69.25	281.921	2.01705	333.887	1.18494	373.768	3.33076
	69.75	284.051	2.09063	333.514	1.19849	376.084	3.25607
	70.25	288.061	2.09302	335.274	1.23184	374.808	3.29473
	70.75	282.505	1.92911	334.38	1.19154	375.467	3.32499
	71.25	283.978	1.98913	335.534	1.10696	376.223	3.31533
	71.75	283.813	1.92062	335.431	1.17353	377.033	3.34366
	72.25	284.252	2.03003	335.144	1.15123	374.167	3.31865
	72.75	286.036	1.96574	337.046	1.20287	373.569	3.32524
	73.25	292.189	2.34753	336.162	1.21837	375.889	3.31372
	73.75	278.901	1.71609	336.355	1.20978	376.971	3.38202
	74.25	286.033	1.95804	337.56	1.21223	376.246	3.39921
	74.75	275.607	1.5098	337.947	1.18519	377.87	3.32139
	75.25	283.969	1.79496	338.379	1.18152	376.881	3.32164
	75.75	280.649	1.71249	338.814	1.21296	376.935	3.31691
	76.25	281.451	1.72368	338.618	1.13617	378.601	3.43878
	76.75	281.565	1.74591	339.174	1.17385	378.831	3.49573
	77.25	279.571	1.68491	339.636	1.14201	377.7	3.40013
	77.75	282.066	1.75787	338.91	1.17775	380.379	3.35145
	78.25	278.634	1.59799	340.187	1.16934	377.524	3.31006
	78.75	282.401	1.76357	340.544	1.18457	380.071	3.33899
	79.25	281.058	1.63736	342.728	1.16964	378.327	3.4143
	79.75	277.183	1.54621	340.396	1.19775	378.035	3.36963
	80.25	279.395	1.62081	341.002	1.25052	380.257	3.35409
	80.75	277.52	1.44343	341.169	1.12023	378.496	3.44623
	81.25	276.789	1.43909	343.752	1.20493	375.34	3.42966
	81.75	279.967	1.53999	343.459	1.16186	378.5	3.32229
	82.25	277.761	1.42923	341.269	1.15563	380.13	3.41791
	82.75	278.726	1.45502	342.399	1.21729	379.094	3.35198
	83.25	278.483	1.40068	343.408	1.10824	382.731	3.32964
	83.75	280.807	1.54153	344.661	1.14331	380.498	3.32308
	84.25	281.501	1.49069	343.714	1.12142	379.529	3.34723
	84.75	280.967	1.46325	344.749	1.14621	381.879	3.27994
	85.25	278.771	1.36815	345.092	1.1569	381.557	3.36611
	85.75	279.17	1.38941	345.775	1.22589	380.627	3.39495
	86.25	281.448	1.49454	345.714	1.05399	379.924	3.28324
	86.75	279.074	1.29823	346.631	1.14146	379.682	3.32772
	87.25	283.329	1.51279	344.468	1.12821	378.803	3.4752
	87.75	275.863	1.26313	345.912	1.19783	381.521	3.41756
	88.25	278.266	1.25162	346.235	1.10079	377.767	3.44235
	88.75	280.057	1.34872	346.952	1.1614	382.297	3.34523
	89.25	276.574	1.21157	347.518	1.11018	379.949	3.41249
	89.75	280.19	1.36593	347.106	1.05268	381.919	3.4074
	90.25	276.923	1.20518	347.992	1.1027	382.24	3.34127
	90.75	278.044	1.24051	347.786	1.12142	385.404	3.38916
	91.25	279.02	1.26195	348.753	1.14026	385.016	3.35553
	91.75	278.682	1.17123	348.346	1.12639	381.845	3.28821
	92.25	275.826	1.1807	348.47	1.1264	383.296	3.29551
	92.75	280.605	1.25326	347.004	1.117	381.658	3.39496
	93.25	280.833	1.257	348.948	1.16071	383.497	3.40818
	93.75	278.125	1.1941	350.682	1.15612	384.12	3.35251
	94.25	277.765	1.1963	349.827	1.12164	382.229	3.36838
	94.75	278.778	1.15791	349.284	1.09772	384.296	3.47728
	95.25	280.17	1.15674	351.459	1.12608	385.712	3.55926
	95.75	276.618	1.08642	349.512	1.12323	384.3	3.4073
	96.25	280.571	1.19914	350.718	1.01625	385.019	3.3984
	96.75	285.219	1.33382	350.62	1.11355	383.466	3.32759
	97.25	278.227	1.12037	352.418	1.11247	386.629	3.39424
	97.75	279.126	1.15228	351.351	1.12623	385.296	3.39728
	98.25	280.682	1.1862	352.629	1.11509	387.383	3.38011
	98.75	275.343	0.99677	351.502	1.03373	387.389	3.27466
	99.25	278.525	1.08307	353.161	1.14513	385.102	3.45685
	99.75	278.038	1.08042	352.023	1.0093	386.657	3.48424
	100.25	278.573	1.1375	355.043	1.08075	385.023	3.45807
	100.75	277.112	1.02711	354.816	1.15945	383.711	3.408
	101.25	281.527	1.12767	353.256	1.11739	385.812	3.33709
	101.75	281.005	1.11903	354.41	1.03665	388.18	3.42649
	102.25	277.889	1.01537	353.858	1.10309	388.66	3.47401
	102.75	279.966	1.04828	354.979	1.20259	388.44	3.43004
	103.25	276.727	0.937173	353.912	1.10339	388.244	3.41378
	103.75	282.459	1.10997	355.061	1.08022	386.611	3.38229
	104.25	281.415	1.07748	355.169	1.12736	388.342	3.41276
	104.75	282.795	1.07761	356.116	1.13801	388.105	3.39735
	105.25	277.695	0.92262	355.533	1.18424	390.133	3.38974
	105.75	282.008	1.06078	356.355	1.14199	387.592	3.46566
	106.25	281.167	1.01855	355.772	1.0595	386.521	3.46272
	106.75	280.137	0.987743	356.416	1.09917	390.144	3.4007
	107.25	279.693	0.953635	357.991	1.19053	388.286	3.4826
	107.75	281.989	1.01321	356.88	1.02793	389.369	3.40049
	108.25	284.102	1.02391	356.094	1.10039	389.084	3.46264
	108.75	276.407	0.816569	357.729	1.10412	388.014	3.40488
	109.25	278.84	0.832247	358.471	1.12991	386.401	3.44923
	109.75	282.251	0.946868	358.756	1.1727	390.56	3.46449
	110.25	279.805	0.876171	357.599	1.06227	388.479	3.51256
	110.75	285.785	1.02177	359.238	1.06973	388.518	3.51297
	111.25	281.939	0.903496	358.847	1.06323	387.284	3.50902
	111.75	283.623	0.91096	358.486	1.10022	386.942	3.42692
	112.25	282.699	0.93109	359.771	1.06471	390.899	3.40905
	112.75	281.401	0.831555	358.71	1.16627	393.35	3.53094
	113.25	283.563	0.961617	359.518	1.15249	390.14	3.44601
	113.75	280.982	0.810607	358.971	1.02353	388.057	3.5224
	114.25	282.593	0.865745	360.755	1.07356	388.407	3.41566
	114.75	282.521	0.879178	360.656	1.09295	390.622	3.54832
	115.25	283.425	0.869827	359.395	1.14482	391.928	3.58434
	115.75	284.164	0.912995	359.623	1.15257	389.935	3.47275
	116.25	285.547	0.823821	361.359	1.15318	391.254	3.49288
	116.75	285.084	0.888152	361.294	1.09097	393.069	3.50776
	117.25	281.699	0.752813	361.598	1.0962	389.284	3.52915
	117.75	281.688	0.839319	361.26	1.14741	388.809	3.47623
	118.25	287.129	0.883096	*	*	391.258	3.46831
	118.75	284.532	0.83373	362.511	1.07364	391.481	3.39922
	119.25	283.28	0.779619	*	*	392.257	3.5132		Fitting for these points did not converge
	119.75	284.577	0.815865	362.404	1.07014	392.54	3.36528
	120.25	283.035	0.817254	361.976	1.09046	392.841	3.50729
	120.75	286.604	0.811077	362.838	1.04211	392.61	3.48289
Panel E		40C			45C			50C
Lean mass (mg)	Time (min)	Value	Value + CI	Value - CI	Value	Value + CI	Value - CI	Value	Value + CI	Value - CI
	0.75	45.0106	0.00609174	0.0059758	39.4854	0.047374	0.046223	19.1969	0.0613908	0.0606179
	1.25	43.9758	0.00622936	0.0061614	39.3033	0.0466232	0.0455069	15.9442	0.0560129	0.0554368
	1.75	44.9315	0.00519894	0.00513455	38.1262	0.0503296	0.0491865	13.137	0.0588365	0.0582693
	2.25	44.7827	0.00528991	0.00520412	38.1533	0.0389513	0.0380643	13.0815	0.0545289	0.0540337
	2.75	44.5384	0.00513702	0.00506988	39.2325	0.0342198	0.0334431	12.9967	0.0535882	0.053112
	3.25	44.0847	0.00484492	0.00478046	37.0078	0.0381302	0.0373595	12.9313	0.0534093	0.0529326
	3.75	43.8866	0.00560814	0.00552908	37.9368	0.0328264	0.03211	12.9558	0.0507101	0.0502726
	4.25	43.0169	0.00635461	0.00628235	34.8597	0.0464198	0.0455815	12.9278	0.0497406	0.0493176
	4.75	43.1587	0.00532165	0.00525505	36.0937	0.0388123	0.0380397	13.111	0.0486225	0.0482115
	5.25	43.5458	0.00584769	0.00577672	35.2938	0.0381598	0.0374539	13.1733	0.0480711	0.0476636
	5.75	42.0013	0.00663161	0.00656134	35.2998	0.0384472	0.0377374	13.3561	0.048665	0.0482463
	6.25	42.9673	0.0053026	0.00523585	33.8661	0.0415664	0.0408586	13.6127	0.0465948	0.046202
	6.75	41.8495	0.00711945	0.00704173	34.2087	0.037364	0.0366846	13.4497	0.0472623	0.0468602
	7.25	42.8207	0.00586668	0.00579983	32.6469	0.0394044	0.0387348	13.7519	0.0454754	0.0450928
	7.75	41.6351	0.00805019	0.0079504	32.3171	0.0402481	0.0395923	13.8597	0.0453453	0.0449613
	8.25	42.0245	0.00661193	0.00653427	30.4554	0.0447096	0.0440349	13.9712	0.0441592	0.0437886
	8.75	41.4503	0.00910728	0.00899403	29.9883	0.0447115	0.0440184	14.0948	0.0455558	0.0451617
	9.25	41.4479	0.00822674	0.0081297	29.387	0.0455897	0.0449294	14.0764	0.0443872	0.0440082
	9.75	41.1492	0.00754983	0.00745923	28.0183	0.0445447	0.043942	14.1381	0.0417895	0.0414448
	10.25	40.9622	0.00966041	0.00953396	27.7831	0.0466944	0.046045	14.3943	0.0412844	0.0409431
	10.75	40.0249	0.0121234	0.0119706	26.506	0.0501845	0.0495326	14.3041	0.0411961	0.0408551
	11.25	42.0253	0.00751992	0.00742092	26.7582	0.0461576	0.0455682	14.0933	0.0436975	0.0433219
	11.75	39.9631	0.0128059	0.01264	27.3859	0.0447756	0.0441971	14.2338	0.0426663	0.0423019
	12.25	40.7569	0.0079843	0.00787868	25.8936	0.0454258	0.0448519	14.2285	0.0421426	0.0417853
	12.75	40.859	0.00864308	0.00852862	27.1638	0.0402223	0.0396931	14.2792	0.0414278	0.0410783
	13.25	39.2052	0.0144777	0.0142846	25.127	0.044305	0.0437865	14.3451	0.0420436	0.0416832
	13.75	40.5223	0.00889301	0.0087733	24.5878	0.0472327	0.0466581	14.3261	0.0398858	0.0395558
	14.25	40.222	0.0110944	0.0109481	24.9285	0.0445531	0.0440257	14.3645	0.038839	0.0385208
	14.75	39.5406	0.0117868	0.0116391	24.304	0.0437908	0.0432926	14.3528	0.0398227	0.0394903
	15.25	39.656	0.0106639	0.0105143	24.6579	0.0435262	0.0430101	14.3497	0.0395798	0.0392509
	15.75	39.2237	0.0116163	0.011459	23.9078	0.0436377	0.0431424	14.295	0.039498	0.0391687
	16.25	37.7111	0.0174095	0.01719	23.4715	0.0411316	0.0406703	14.4215	0.0395553	0.0392232
	16.75	38.704	0.0140745	0.0138884	23.1261	0.045497	0.0449736	14.4161	0.0375312	0.037229
	17.25	37.4995	0.0174694	0.0172405	21.4217	0.0492772	0.0487425	14.3008	0.0399971	0.0396584
	17.75	37.7487	0.0157389	0.0155105	22.9133	0.041284	0.0408399	14.379	0.0387102	0.0383884
	18.25	37.5456	0.0175076	0.017282	21.3215	0.046498	0.0459805	14.3978	0.0379396	0.0376271
	18.75	36.4803	0.0223326	0.0220554	21.4581	0.0417385	0.0412977	14.3104	0.0384215	0.0381023
	19.25	37.6901	0.0169376	0.0167071	19.9756	0.0449004	0.0444488	14.3599	0.0389579	0.0386307
	19.75	36.4081	0.0201695	0.0198882	19.2974	0.0469119	0.0464471	14.359	0.0384303	0.0381101
	20.25	36.6436	0.0217263	0.02143	19.0558	0.0477569	0.0472824	14.3303	0.0374128	0.0371071
	20.75	35.3954	0.0279788	0.0276489	19.1359	0.0446128	0.044188	14.277	0.0375246	0.0372168
	21.25	36.2352	0.0198105	0.0195146	18.4588	0.0465619	0.0460912	14.3948	0.0368856	0.0365852
	21.75	36.41	0.018247	0.0179891	18.07	0.046156	0.0457074	14.2647	0.0368874	0.036586
	22.25	35.4524	0.0256363	0.0253158	16.9813	0.0474976	0.0470675	14.1773	0.0384617	0.0381373
	22.75	34.5489	0.0262261	0.0258997	16.8118	0.0462234	0.0458066	14.2326	0.0373925	0.0370852
	23.25	36.0455	0.0192866	0.0190076	16.5644	0.0472387	0.0468035	14.1421	0.0370566	0.0367528
	23.75	35.1106	0.0234142	0.0231136	15.8673	0.0476959	0.0472645	14.1214	0.0371115	0.0368072
	24.25	33.9519	0.0311062	0.0307	15.6693	0.0462467	0.0458478	14.1238	0.0358193	0.0355313
	24.75	34.8168	0.0242555	0.0239316	15.3103	0.0476816	0.0472684	14.0059	0.0370851	0.0367798
	25.25	35.0448	0.026753	0.0263806	15.2485	0.0480234	0.0476051	14.0327	0.0371957	0.0368898
	25.75	34.2678	0.0254929	0.0251366	15.2124	0.0478154	0.0474011	13.9862	0.0375073	0.0371959
	26.25	35.159	0.0216827	0.021344	15.0778	0.0455202	0.0451374	14.0415	0.0371405	0.036832
	26.75	33.2645	0.0289373	0.0285655	15.0685	0.0450804	0.0447042	13.8771	0.0369565	0.0366529
	27.25	32.8792	0.0298952	0.0294895	14.6138	0.0435405	0.0431929	13.9509	0.0370837	0.0367758
	27.75	33.0971	0.0288103	0.028433	14.8448	0.0416147	0.0412906	13.8179	0.0375723	0.0372604
	28.25	31.626	0.0339692	0.0335511	13.5614	0.0448118	0.0444557	13.7821	0.0364776	0.0361806
	28.75	31.673	0.0359674	0.0354969	13.793	0.0434774	0.0431392	13.897	0.036787	0.0364828
	29.25	31.013	0.0388559	0.0383773	12.7969	0.0467666	0.0464035	13.8985	0.0375272	0.0372136
	29.75	32.4189	0.0297159	0.0293281	13.0685	0.0433687	0.0430344	13.7798	0.0363375	0.0360407
	30.25	31.9186	0.0299227	0.0295227	12.9565	0.045727	0.0453632	13.8665	0.0367145	0.0364108
	30.75	31.7848	0.0306203	0.030232	12.6377	0.0469338	0.0465661	13.8191	0.0367486	0.0364459
	31.25	31.2523	0.0366895	0.0362247	12.5616	0.044189	0.043858	13.8546	0.0367895	0.0364839
	31.75	31.3132	0.0334503	0.0330206	12.2287	0.043706	0.0433864	13.746	0.0366948	0.0363921
	32.25	32.1259	0.0282495	0.0278483	11.9682	0.0450905	0.044757	13.7866	0.0357195	0.0354291
	32.75	29.4222	0.0375902	0.0371093	11.5969	0.0446596	0.0443367	13.7358	0.0364746	0.0361746
	33.25	28.4901	0.0438476	0.0432984	11.7348	0.0442356	0.0439146	13.6718	0.0360347	0.0357413
	33.75	27.3806	0.0520377	0.0514069	11.3643	0.0425744	0.0422814	13.7422	0.0362065	0.0359071
	34.25	27.9395	0.0466133	0.046032	11.476	0.0418803	0.0415941	13.6208	0.0361961	0.0358991
	34.75	28.6993	0.0379753	0.0374977	11.601	0.0389844	0.0387326	13.6596	0.0357732	0.0354814
	35.25	27.8359	0.0455773	0.0450175	11.5947	0.0379622	0.0377228	13.6337	0.0356475	0.0353577
	35.75	27.2556	0.0468227	0.0462745	11.4868	0.03797	0.0377325	13.5478	0.0341041	0.0338356
	36.25	27.9593	0.0423923	0.0418616	11.3747	0.0385809	0.0383352	13.459	0.0363267	0.0360273
	36.75	27.8211	0.0391297	0.0386531	11.1729	0.0393552	0.0391022	13.5097	0.0353284	0.0350436
	37.25	27.5924	0.0405418	0.0400677	11.3174	0.0363857	0.0361677	13.4996	0.0351234	0.0348401
	37.75	26.8477	0.046785	0.0462224	11.121	0.0375895	0.0373589	13.4225	0.0343797	0.0341064
	38.25	26.8399	0.0430429	0.0425206	11.1828	0.0343407	0.0341467	13.3779	0.0351814	0.0348971
	38.75	26.4505	0.0441975	0.0436605	11.2868	0.0354325	0.0352265	13.2527	0.0367843	0.0364802
	39.25	26.3394	0.0475385	0.0469636	11.2841	0.0338858	0.0336963	13.2632	0.0364029	0.0361026
	39.75	25.3025	0.0513154	0.0507121	11.0368	0.0372691	0.0370424	13.2572	0.0363464	0.0360476
	40.25	26.457	0.0454944	0.0449286	10.9632	0.0366551	0.0364368	13.4241	0.0354467	0.0351568
	40.75	26.3221	0.0420966	0.0416124	10.9878	0.0340179	0.0338282	13.4057	0.035948	0.0356527
	41.25	26.0975	0.0442379	0.0437076	10.9835	0.0353576	0.0351536	13.3485	0.0356223	0.0353299
	41.75	25.2541	0.0430118	0.0425106	11.0671	0.0327428	0.0325652	13.2409	0.0344936	0.0342185
	42.25	25.2543	0.0439344	0.0434177	11.1099	0.0325306	0.0323543	13.2608	0.0356575	0.0353672
	42.75	22.952	0.0516625	0.0510906	11.014	0.032147	0.0319756	13.3157	0.0340172	0.0337488
	43.25	23.7822	0.0540149	0.0533782	10.8534	0.0321617	0.0319915	13.1545	0.0348585	0.0345796
	43.75	22.57	0.0573554	0.0567191	10.8866	0.0325048	0.032331	13.2507	0.0353082	0.0350213
	44.25	24.3904	0.0468825	0.0463184	10.8055	0.0326219	0.0324473	13.0866	0.0349786	0.034698
	44.75	23.2069	0.0500533	0.0494577	10.9686	0.0315385	0.0313729	13.1841	0.0342644	0.0339913
	45.25	22.8593	0.0491159	0.0485769	10.9842	0.0309856	0.0308254	13.2155	0.0341048	0.0338323
	45.75	21.4112	0.0587691	0.05812	10.8134	0.0318074	0.0316403	13.2014	0.0350103	0.0347264
	46.25	21.7236	0.0556193	0.0549946	10.7686	0.0314982	0.0313344	13.0427	0.0347962	0.0345171
	46.75	22.8742	0.0499894	0.0494221	10.6461	0.0311382	0.0309782	13.0362	0.0343781	0.0341048
	47.25	21.8781	0.0528844	0.0522857	10.6348	0.0314295	0.0312684	13.0041	0.0347232	0.0344441
	47.75	21.9678	0.0517389	0.0511501	10.7394	0.0297506	0.0296038	13.0463	0.0340941	0.0338225
	48.25	20.3887	0.0593906	0.058706	10.82	0.0286537	0.028516	12.8991	0.0343123	0.0340387
	48.75	21.9779	0.050529	0.0499906	10.7097	0.0303709	0.0302185	12.981	0.0339239	0.0336537
	49.25	20.7981	0.0543742	0.0538033	10.7535	0.0288966	0.028758	12.8544	0.0351325	0.0348484
	49.75	21.0957	0.0556329	0.0549976	10.6806	0.0288693	0.028731	12.8375	0.0354447	0.035157
	50.25	20.7275	0.0551633	0.0545454	10.5233	0.0299653	0.0298174	12.7543	0.0349879	0.034707
	50.75	20.3699	0.0550728	0.0544623	10.5396	0.0299618	0.029814	12.7561	0.0349919	0.03471
	51.25	19.9987	0.0580271	0.0573749	10.5168	0.0283726	0.0282394	12.8769	0.0348086	0.034527
	51.75	19.9687	0.05141	0.050875	10.5214	0.0294842	0.0293407	12.8678	0.0343556	0.0340809
	52.25	19.8425	0.0557202	0.0551089	10.6569	0.0263008	0.0261848	12.913	0.0343345	0.0340607
	52.75	18.6508	0.0614566	0.0607733	10.553	0.0270269	0.0269053	12.8725	0.0332562	0.0329957
	53.25	18.7981	0.0583319	0.057678	10.5432	0.0278094	0.0276808	12.8531	0.0336064	0.0333397
	53.75	18.522	0.0592001	0.0585484	10.5239	0.0267933	0.0266738	12.7029	0.0341368	0.0338658
	54.25	18.538	0.0555156	0.0549603	10.4535	0.0269471	0.0268266	12.7956	0.0348956	0.0346126
	54.75	17.9229	0.0610546	0.0604087	10.4252	0.0273304	0.0272068	12.7733	0.0338501	0.0335806
	55.25	18.9135	0.0570181	0.0563997	10.5152	0.026764	0.0266441	12.6277	0.0346749	0.0343958
	55.75	18.7598	0.053024	0.0524894	10.3972	0.0277251	0.0275974	12.5869	0.0344917	0.0342152
	56.25	18.2613	0.0564826	0.0558876	10.403	0.0268617	0.0267418	12.5271	0.0349322	0.0346497
	56.75	18.0238	0.0570857	0.0564878	10.5124	0.0250343	0.0249287	12.7175	0.0330048	0.0327478
	57.25	16.63	0.0674752	0.0667084	10.3125	0.0261348	0.0260211	12.6912	0.0340285	0.0337579
	57.75	17.3119	0.0570446	0.0564639	10.2882	0.0260982	0.0259846	12.6292	0.0345548	0.0342778
	58.25	16.0826	0.0555843	0.0550355	9.96669	0.0263427	0.026227	12.6162	0.0341322	0.0338602
	58.75	15.4296	0.0566384	0.0560948	10.0741	0.025616	0.0255057	12.5549	0.0345702	0.034292
	63.75	14.969	0.0510991	0.05066	10.2717	0.0221901	0.0221058	12.5869	0.0352094	0.034923
	64.25	14.0938	0.0551658	0.05468	10.2402	0.0213724	0.0212939	12.5255	0.0347244	0.0344432
	64.75	14.7737	0.0523004	0.0518413	10.3105	0.0221724	0.0220881	12.53	0.0341113	0.0338401
	65.25	14.1621	0.0553562	0.0548633	10.302	0.0210594	0.0209827	12.4633	0.0348251	0.0345445
	65.75	14.0434	0.0535795	0.0531076	10.1381	0.0226951	0.0226075	12.47	0.0340725	0.0338007
	66.25	13.9578	0.0547188	0.0542314	10.1408	0.021062	0.0209859	12.3731	0.0338707	0.0336021
	66.75	13.5442	0.0508865	0.050474	10.1392	0.022397	0.0223116	12.262	0.0342789	0.0340066
	67.25	13.5319	0.0469979	0.046648	10.0904	0.0218635	0.021782	12.3251	0.033765	0.0334975
	67.75	12.866	0.0485524	0.0481873	10.053	0.0229536	0.0228641	12.4122	0.0341269	0.0338549
	68.25	12.9533	0.0532873	0.0528479	10.0699	0.0221106	0.0220266	12.4231	0.0332147	0.0329535
	68.75	12.5337	0.0509305	0.0505434	10.0119	0.0226418	0.022554	12.3466	0.0340123	0.0337403
	69.25	12.8786	0.0521088	0.0516952	10.2181	0.0202331	0.0201621	12.4011	0.0338815	0.0336112
	69.75	12.7932	0.0515272	0.0511142	10.1239	0.0204038	0.0203315	12.3242	0.0334954	0.0332327
	70.25	13.2358	0.0484708	0.0480908	10.0269	0.0212454	0.0211673	12.2907	0.0335981	0.0333325
	70.75	12.8345	0.0475357	0.0471835	10.0252	0.0204526	0.0203803	12.2726	0.0337782	0.0335098
	71.25	12.7932	0.0487109	0.0483417	10.2066	0.0185278	0.0184675	12.14	0.0343227	0.0340501
	71.75	12.8636	0.0468863	0.0465419	10.1672	0.0200918	0.0200217	12.2193	0.034202	0.0339279
	72.25	12.9857	0.0505074	0.0501137	10.1461	0.0194029	0.0193374	12.129	0.0334226	0.0331595
	72.75	12.5866	0.0467579	0.0464127	9.94314	0.0208096	0.0207351	12.1091	0.0338993	0.03363
	73.25	13.3416	0.0499769	0.0495614	9.95057	0.020735	0.0206609	12.1107	0.0336145	0.0333489
	73.75	11.71	0.0451832	0.0448773	10.0429	0.0206206	0.0205469	12.1319	0.0344808	0.0342015
	74.25	12.5241	0.0467161	0.0463723	9.96891	0.0209457	0.0208698	12.0991	0.0347737	0.0344928
	74.75	11.4886	0.0425662	0.0423031	10.1069	0.0199618	0.0198922	12.1882	0.0337678	0.0334996
	75.25	12.3672	0.0429215	0.0426323	10.0832	0.0199508	0.0198813	12.1129	0.033638	0.0333717
	75.75	11.8778	0.0444398	0.0441424	9.97861	0.0204579	0.0203851	12.1364	0.0331292	0.032869
	76.25	11.7233	0.0447941	0.0444912	10.0281	0.019009	0.0189455	12.0936	0.0349306	0.0346461
	76.75	11.6715	0.0454769	0.0451664	9.96526	0.0198931	0.0198241	12.1532	0.0365904	0.0362837
	77.25	11.4914	0.043742	0.043456	10.0077	0.0190301	0.0189665	12.1996	0.0344565	0.0341776
	77.75	11.8795	0.043753	0.0434602	10.032	0.0196368	0.019569	12.1527	0.0335857	0.0333194
	78.25	11.1708	0.0438903	0.0436094	10.0344	0.0194784	0.0194119	12.0615	0.0332633	0.0330017
	78.75	11.4399	0.0447055	0.0444026	9.97895	0.0198495	0.0197806	12.006	0.0332986	0.0330348
	79.25	11.3438	0.0421575	0.0418907	10.0619	0.0193194	0.0192535	11.8702	0.0344202	0.0341436
	79.75	10.7413	0.0432459	0.0429763	9.93544	0.0200704	0.0199996	11.8797	0.0336849	0.0334174
	80.25	10.7913	0.0439895	0.0437089	9.93615	0.0211942	0.021116	11.9785	0.0335742	0.0333068
	80.75	11.0246	0.0395915	0.0393627	10.1018	0.0182877	0.0182282	11.9099	0.0351308	0.0348454
	81.25	10.5484	0.0415275	0.0412829	10.0122	0.0198966	0.0198265	11.8207	0.0351654	0.0348808
	81.75	10.9147	0.0415292	0.041276	10.0638	0.0190287	0.0189645	11.9175	0.0328192	0.0325617
	82.25	10.5793	0.0407464	0.04051	9.89646	0.0189314	0.0188682	12.0007	0.0345767	0.0342967
	82.75	10.7263	0.0402807	0.0400469	9.90459	0.0200616	0.0199907	11.9463	0.0331231	0.0328635
	83.25	10.5229	0.0399352	0.0397096	10.0229	0.0180298	0.0179718	11.867	0.0331546	0.0328949
	83.75	10.7445	0.0417891	0.0415362	10.053	0.0185319	0.0184704	11.9165	0.0328456	0.0325896
	84.25	10.599	0.0407141	0.0404737	9.98407	0.018378	0.0183178	11.854	0.0335549	0.0332901
	84.75	10.5489	0.040051	0.0398199	10.0079	0.0186993	0.0186371	11.898	0.0324288	0.0321773
	85.25	10.497	0.0377705	0.0375667	9.88641	0.0188951	0.0188314	11.7937	0.0337101	0.0334415
	85.75	10.2903	0.0388412	0.0386261	9.99916	0.0201588	0.0200867	11.7912	0.0337951	0.033525
	86.25	10.5154	0.0406217	0.0403847	10.0357	0.016867	0.0168155	11.7659	0.0326956	0.0324423
	86.75	10.2978	0.0351599	0.0349814	9.92291	0.0186003	0.0185386	11.7479	0.0330802	0.0328222
	87.25	10.3214	0.0400987	0.0398648	9.89621	0.0181742	0.0181149	11.7045	0.0349398	0.0346552
	87.75	9.77224	0.037685	0.0374904	9.90291	0.0194745	0.0194069	11.7507	0.0340088	0.033737
	88.25	9.95517	0.0348162	0.0346444	10.0628	0.0177442	0.017687	11.6704	0.034721	0.0344415
	88.75	10.2628	0.0362006	0.0360119	9.84327	0.0185207	0.0184588	11.6814	0.0329602	0.0327038
	89.25	9.91039	0.0340507	0.0338872	9.94753	0.0176773	0.0176205	11.728	0.0339759	0.0337048
	89.75	9.9919	0.0373847	0.0371856	10.0147	0.0166178	0.0165675	11.737	0.033207	0.0329439
	90.25	9.79374	0.0343258	0.0341618	10.0227	0.0175278	0.0174718	11.7509	0.0329369	0.032679
	90.75	9.75049	0.03546	0.0352852	10.0261	0.0176506	0.0175937	11.7641	0.0330475	0.0327867
	91.25	9.59086	0.036118	0.0359373	9.94077	0.0179447	0.0178862	11.7113	0.0327835	0.0325273
	91.75	9.76418	0.0332262	0.033073	9.88017	0.0178683	0.0178101	11.5505	0.0319446	0.0317006
	92.25	9.47606	0.0355203	0.0353502	9.91735	0.017831	0.0177733	11.5571	0.0320914	0.0318447
	92.75	9.80732	0.0341269	0.0339618	10.065	0.0177155	0.0176583	11.5471	0.0332152	0.0329528
	93.25	9.81276	0.0340817	0.033917	9.96732	0.0183582	0.0182966	11.639	0.033515	0.0332481
	93.75	9.57009	0.033877	0.0337184	9.93749	0.0184291	0.0183674	11.5885	0.0333337	0.0330711
	94.25	9.41536	0.0349266	0.0347608	9.97123	0.0176931	0.0176358	11.4747	0.0332324	0.0329717
	94.75	9.42335	0.0328969	0.0327474	9.97679	0.0173641	0.0173091	11.5524	0.0345067	0.0342266
	95.25	9.58366	0.0324348	0.0322894	9.99516	0.017693	0.0176353	11.5319	0.0358099	0.0355126
	95.75	9.58627	0.0312575	0.031125	9.8658	0.0175843	0.0175278	11.5671	0.0335346	0.0332683
	96.25	9.4188	0.0335159	0.0333608	10.0507	0.015634	0.0155884	11.5738	0.0330523	0.0327922
	96.75	9.73176	0.0352658	0.0350879	10.0137	0.0173638	0.0173081	11.557	0.0322878	0.032039
	97.25	9.34776	0.0318592	0.0317206	9.99522	0.0173812	0.0173256	11.6071	0.0333178	0.0330541
	97.75	9.06003	0.0327329	0.0325864	9.90276	0.0174712	0.0174148	11.5234	0.0331203	0.0328587
	98.25	9.2645	0.033123	0.0329718	9.96777	0.0173552	0.0172997	11.5405	0.0327898	0.0325324
	98.75	8.87374	0.0302543	0.0301341	9.94906	0.0159619	0.0159143	11.5089	0.03192	0.0316755
	99.25	9.25694	0.0304021	0.0302754	10.0664	0.0177594	0.0177006	11.2942	0.034716	0.0344357
	99.75	8.85236	0.0317673	0.0316328	10.1594	0.015397	0.0153528	11.3443	0.0343589	0.0340822
	100.25	8.99898	0.0332938	0.0331458	9.99092	0.0166442	0.0165923	11.2797	0.0338834	0.0336133
	100.75	8.95296	0.030257	0.0301357	9.92969	0.0180265	0.0179662	11.3898	0.0332126	0.0329512
	101.25	9.11186	0.0311679	0.0310344	10.004	0.0171657	0.0171107	11.4088	0.032555	0.0323024
	101.75	9.04383	0.0312022	0.0310696	10.1821	0.0158889	0.0158414	11.5018	0.0335458	0.0332803
	102.25	8.71162	0.0296039	0.0294873	9.90783	0.017052	0.0169979	11.5525	0.0333343	0.0330679
	102.75	8.99308	0.0294302	0.0293133	9.87876	0.0188248	0.0187594	11.4516	0.0332652	0.0330007
	103.25	8.75849	0.0278989	0.0277968	9.99637	0.0170403	0.016986	11.3813	0.0333568	0.0330935
	103.75	8.97937	0.0311285	0.0309976	10.1214	0.016432	0.0163812	11.3315	0.0331792	0.0329182
	104.25	8.876	0.0300997	0.0299766	10.0412	0.0172941	0.0172384	11.2967	0.0332457	0.0329843
	104.75	9.0042	0.0292299	0.0291124	9.99013	0.0174021	0.0173454	11.3234	0.0331253	0.0328635
	105.25	8.66214	0.0269828	0.0268869	9.8909	0.0184035	0.0183405	11.2952	0.0326143	0.0323608
	105.75	8.92261	0.0288751	0.0287615	10.0203	0.0174121	0.0173549	11.2273	0.0338878	0.0336168
	106.25	8.90306	0.0281336	0.028026	10.1428	0.0160546	0.016006	11.2042	0.0337773	0.0335074
	106.75	8.72234	0.0282274	0.0281215	9.97338	0.0165476	0.0164957	11.2817	0.0328341	0.0325757
	107.25	8.62706	0.0274829	0.0273837	9.89433	0.0183244	0.0182614	11.2253	0.0340759	0.0338017
	107.75	8.67569	0.0273212	0.0272189	10.076	0.015378	0.015333	11.2021	0.0329376	0.03268
	108.25	8.69473	0.0276131	0.0275085	10.0581	0.0166709	0.0166183	11.2015	0.0337713	0.0335014
	108.75	8.48339	0.0235517	0.0234793	10.1103	0.0165867	0.0165346	11.2052	0.0325451	0.0322902
	109.25	8.45433	0.0234994	0.0234262	10.0449	0.0170008	0.0169456	11.2333	0.0330598	0.0327994
	109.75	8.65463	0.0263302	0.0262376	9.94282	0.0178583	0.017798	11.2268	0.0334061	0.0331403
	110.25	8.36323	0.0250126	0.0249306	10.0304	0.0159008	0.0158526	11.1765	0.0336787	0.0334098
	110.75	8.77812	0.0265224	0.0264251	10.1455	0.0160352	0.0159858	11.1478	0.0341097	0.0338347
	111.25	8.51817	0.0248598	0.0247773	10.1354	0.015881	0.0158327	11.1387	0.0344898	0.0342114
	111.75	8.61244	0.023823	0.0237449	10.0158	0.0165486	0.0164963	11.0638	0.0325887	0.0323334
	112.25	8.56044	0.0252311	0.0251457	10.0809	0.0158163	0.0157684	11.188	0.0327233	0.0324677
	112.75	8.38169	0.0227848	0.0227155	9.87671	0.0173947	0.0173373	11.2367	0.0345591	0.0342772
	113.25	8.37878	0.0260027	0.0259123	10.11	0.0171868	0.01713	11.1565	0.0331728	0.0329112
	113.75	8.3225	0.0223626	0.0222965	10.2386	0.0148958	0.0148526	11.1527	0.0338532	0.033582
	114.25	8.34736	0.0236268	0.0235527	10.1192	0.0159739	0.0159247	11.0581	0.0321699	0.0319209
	114.75	8.30814	0.0240631	0.0239867	10.0618	0.0160356	0.015986	11.1296	0.0344886	0.0342081
	115.25	8.35942	0.0235633	0.0234893	10.0469	0.0171765	0.0171199	11.1672	0.0346605	0.0343775
	115.75	8.36958	0.0246387	0.0245578	10.0004	0.0171844	0.0171277	11.0212	0.0331772	0.0329155
	116.25	8.44012	0.0214024	0.0213397	10.0807	0.0169665	0.0169109	11.1195	0.033371	0.0331056
	116.75	8.30421	0.0235208	0.0234465	10.189	0.0159398	0.0158904	11.1885	0.0341776	0.0339017
	117.25	8.30516	0.0205764	0.0205207	10.1229	0.016137	0.0160863	11.0486	0.0344605	0.0341822
	117.75	8.10969	0.0232949	0.0232239	10.045	0.0170526	0.0169965	11.0002	0.0340136	0.0337426
	118.25	8.43733	0.0226011	0.0225311	*	*	*	11.0822	0.0330652	0.0328035
	118.75	8.23158	0.0224754	0.0224083	10.1656	0.0156289	0.0155811	11.0884	0.0321477	0.0318985
	119.25	8.10677	0.0214174	0.0213575	*	*	*	11.048	0.0333678	0.0331015		Fitting for these points did not converge
	119.75	8.13992	0.0222268	0.0221619	10.1689	0.0154701	0.0154231	11.0413	0.0312866	0.031048
	120.25	8.10249	0.0224102	0.0223446	10.1458	0.015847	0.0157982	11.0244	0.0340065	0.0337328
	120.75	8.24914	0.0215893	0.0215273	10.1036	0.015203	0.0151578	11.0371	0.0327424	0.0324854
Panel F		40C			45C			50C
Dense mass (mg)	Time (min)	Value	Value + CI	Value - CI	Value	Value + CI	Value - CI	Value	Value + CI	Value - CI
	0.75	5.39679	2.36473	2.27812	8.86436	1.46258	1.3911	30.6571	0.105616	0.103994
	1.25	10.6918	0.718395	0.702839	9.65257	1.33752	1.27337	33.545	0.0726872	0.0718393
	1.75	7.13674	1.27612	1.24393	10.7698	1.13174	1.08163	35.8295	0.0581222	0.0575337
	2.25	5.26358	2.17602	2.10594	9.44584	1.08524	1.0344	35.5794	0.0571926	0.0566336
	2.75	6.27539	1.55767	1.51636	9.0335	1.18615	1.12905	36.1118	0.0567945	0.0562463
	3.25	4.79383	1.70203	1.65527	9.84151	0.922827	0.884513	36.084	0.0588675	0.0582877
	3.75	5.86559	1.60258	1.55692	9.07026	1.04626	0.997894	35.6002	0.0588577	0.058287
	4.25	7.84895	0.822544	0.803386	13.7183	0.596268	0.576246	35.5829	0.0590242	0.0584546
	4.75	5.16126	1.29352	1.26	11.556	0.74138	0.711868	35.2374	0.060361	0.0597733
	5.25	7.17385	1.13976	1.11053	11.8125	0.661782	0.637525	34.8798	0.0618856	0.0612742
	5.75	7.53866	0.750072	0.733394	12.7199	0.613463	0.591313	35.2245	0.0637316	0.063088
	6.25	5.41338	1.43208	1.39455	14.4041	0.499177	0.483317	34.728	0.0644188	0.063771
	6.75	7.7307	0.727756	0.71118	12.4289	0.586986	0.566045	34.7789	0.0644613	0.0638088
	7.25	6.43198	1.00886	0.98447	13.6454	0.481294	0.465842	34.2731	0.0664202	0.0657418
	7.75	6.99711	0.856233	0.83383	14.5005	0.443943	0.430492	34.163	0.0678188	0.0671162
	8.25	6.50843	0.946433	0.92275	16.9073	0.339638	0.3308	33.7108	0.0687567	0.0680425
	8.75	8.28673	0.850509	0.828376	16.7081	0.341779	0.332609	34.0415	0.0711593	0.0703957
	9.25	7.91707	0.766157	0.747052	17.9488	0.299354	0.292114	33.6401	0.0713527	0.0705907
	9.75	6.54948	0.861589	0.839595	18.2316	0.262899	0.257064	32.8405	0.0708531	0.0701112
	10.25	8.85191	0.797257	0.775518	18.9787	0.261251	0.255395	32.892	0.0728118	0.072039
	10.75	9.09741	0.674129	0.65655	21.8447	0.210832	0.206755	32.8166	0.073561	0.0727762
	11.25	6.88657	1.06763	1.03748	20.781	0.215051	0.210813	33.396	0.0744703	0.0736548
	11.75	9.92251	0.690754	0.672386	21.1787	0.217224	0.212826	33.1475	0.0757462	0.0749129
	12.25	5.80338	1.04374	1.01386	20.903	0.203117	0.199178	32.9866	0.0756782	0.074849
	12.75	7.1665	0.964744	0.937191	18.3037	0.242771	0.23743	32.7267	0.0763376	0.0754994
	13.25	9.68902	0.699315	0.680199	22.279	0.175396	0.172335	32.9896	0.078069	0.0771962
	13.75	6.58844	0.963224	0.935286	22.773	0.175034	0.17193	32.4741	0.076894	0.0760561
	14.25	8.30706	0.800406	0.777923	22.9437	0.169325	0.166352	31.9066	0.0775022	0.0766587
	14.75	9.22668	0.677321	0.659506	23.1865	0.159709	0.157049	32.2672	0.0786791	0.0778086
	15.25	6.6083	0.925006	0.896781	22.6324	0.171793	0.168738	32.3184	0.0782938	0.0774306
	15.75	7.95693	0.773237	0.751044	23.4974	0.153425	0.150886	32.3265	0.0795234	0.0786397
	16.25	10.2419	0.607814	0.592482	21.814	0.158711	0.156032	32.2741	0.0806625	0.0797572
	16.75	9.17768	0.694268	0.675103	24.3431	0.148559	0.146123	32.0374	0.078135	0.0772896
	17.25	9.73935	0.625939	0.609351	27.5077	0.118701	0.117035	32.4347	0.0810794	0.0801623
	17.75	8.38639	0.727503	0.705314	23.826	0.140819	0.138615	32.1312	0.0809686	0.0800626
	18.25	10.0536	0.63313	0.616472	25.3509	0.129338	0.127368	31.9208	0.0813576	0.0804502
	18.75	12.0391	0.519103	0.506733	23.7229	0.130512	0.128547	31.9053	0.0813669	0.0804538
	19.25	9.49018	0.658336	0.639788	26.6503	0.106845	0.10544	32.2159	0.0821841	0.0812524
	19.75	9.36027	0.634182	0.616272	28.3618	0.0973788	0.096177	32.2247	0.0823522	0.0814229
	20.25	12.1997	0.539235	0.524784	29.2009	0.0945988	0.0934421	32.049	0.0816625	0.0807547
	20.75	14.1974	0.481916	0.47171	28.453	0.0932354	0.0921194	32.0715	0.081974	0.0810589
	21.25	9.4432	0.656837	0.636827	27.1661	0.0991675	0.0978936	32.0414	0.0826369	0.0817157
	21.75	9.21103	0.650865	0.631799	28.406	0.0906459	0.0895525	31.9262	0.0832144	0.0822823
	22.25	13.3235	0.494169	0.482614	31.1486	0.0747119	0.0739387	32.1377	0.0848116	0.0838357
	22.75	13.3796	0.4441	0.43386	30.3474	0.0755379	0.0747428	32.0993	0.0827213	0.0817931
	23.25	9.1975	0.655992	0.636247	30.3886	0.0762187	0.0754	31.9571	0.0831788	0.0822442
	23.75	12.1792	0.483583	0.471593	30.959	0.0716177	0.0708796	32.1268	0.0832706	0.0823351
	24.25	14.6195	0.432674	0.422575	31.4977	0.0667063	0.0660596	31.7575	0.0832534	0.0823289
	24.75	12.1895	0.49453	0.481724	32.5004	0.0639582	0.0633494	32.1679	0.0842125	0.0832598
	25.25	13.9751	0.491184	0.478218	32.8774	0.0636289	0.0630209	32.2492	0.0839153	0.0829685
	25.75	11.8426	0.516078	0.502068	33.233	0.0629966	0.0623979	32.2104	0.0848324	0.0838655
	26.25	10.0034	0.637586	0.617248	32.4102	0.0624988	0.0619112	32.1369	0.0859048	0.0849204
	26.75	13.9605	0.412551	0.40285	32.6873	0.0619073	0.0613278	32.2818	0.0846788	0.0837213
	27.25	13.0626	0.445223	0.434073	32.4422	0.0583007	0.0577819	32.0306	0.08595	0.084965
	27.75	13.34	0.421215	0.41096	32.1689	0.0585869	0.0580685	32.3781	0.0845814	0.083618
	28.25	14.8365	0.367902	0.360118	32.6242	0.0550813	0.0546061	32.1974	0.0841704	0.0832253
	28.75	16.0141	0.36868	0.360472	33.3221	0.0543779	0.0539137	32.275	0.0866269	0.0856347
	29.25	17.5439	0.331432	0.324865	35.5148	0.0486176	0.0482312	32.375	0.0860453	0.0850545
	29.75	13.8052	0.412076	0.402199	32.8235	0.0533917	0.0529407	32.0286	0.0849994	0.0840389
	30.25	13.2969	0.416311	0.405985	33.908	0.052987	0.0525323	32.1309	0.0863597	0.0853699
	30.75	14.5007	0.375586	0.366989	35.5418	0.0488839	0.0484857	32.4057	0.0857332	0.0847563
	31.25	17.4664	0.332874	0.325811	34.7717	0.0479323	0.047553	32.2297	0.0871377	0.0861333
	31.75	15.2352	0.355758	0.347744	35.0416	0.0458365	0.045485	32.389	0.0861782	0.0851934
	32.25	12.1364	0.460986	0.448334	36.0001	0.0450647	0.04472	32.1436	0.0860231	0.085049
	32.75	15.3654	0.330194	0.323082	36.2985	0.0431827	0.0428623	32.4107	0.0860309	0.0850497
	33.25	18.1848	0.283006	0.277594	36.2543	0.0442171	0.043882	32.2438	0.0852451	0.0842819
	33.75	21.6045	0.24538	0.241405	36.5342	0.0411382	0.0408444	32.2731	0.0880175	0.0870019
	34.25	18.888	0.278055	0.272948	36.519	0.0415187	0.0412205	32.3305	0.0864616	0.0854749
	34.75	16.0209	0.311827	0.305303	36.0213	0.040285	0.0400078	32.3441	0.0868359	0.0858475
	35.25	19.3044	0.265406	0.260601	36.0849	0.0397436	0.0394747	32.3897	0.0865959	0.0856137
	35.75	20.8324	0.237762	0.233852	36.272	0.0391148	0.0388533	31.9503	0.0849575	0.0840189
	36.25	17.9715	0.285858	0.280277	36.3287	0.039977	0.0397025	32.3953	0.087281	0.0862795
	36.75	17.3544	0.270205	0.264916	36.6286	0.0398166	0.0395428	32.46	0.0859088	0.084942
	37.25	18.8517	0.248559	0.244081	36.4198	0.0376631	0.0374192	32.3311	0.0867203	0.0857404
	37.75	20.3342	0.239755	0.235621	36.6552	0.0382773	0.0380243	32.06	0.0861343	0.085172
	38.25	18.9664	0.246125	0.241595	36.6319	0.0357064	0.0354879	32.3322	0.0870993	0.0861128
	38.75	18.9256	0.242876	0.238457	36.8239	0.036876	0.0366437	32.862	0.0870402	0.0860415
	39.25	20.8989	0.228399	0.224476	36.5923	0.035981	0.0357611	32.7894	0.0878387	0.086829
	39.75	22.4303	0.205729	0.202557	37.0595	0.0383481	0.0380943	32.9412	0.0873873	0.0863867
	40.25	20.1609	0.236887	0.232513	37.1166	0.0375966	0.0373532	32.304	0.0884835	0.0874675
	40.75	19.8114	0.223815	0.219976	36.9064	0.0357424	0.035524	32.8073	0.088039	0.0870279
	41.25	20.3954	0.223429	0.219478	37.2725	0.0367861	0.0365537	32.4001	0.0886174	0.0875968
	41.75	19.1048	0.22018	0.216364	36.7734	0.0354097	0.0351968	32.3108	0.0863227	0.0853551
	42.25	19.9386	0.212971	0.209286	36.5269	0.0357953	0.035579	32.629	0.0870642	0.0860732
	42.75	22.5335	0.171742	0.169367	36.7299	0.0351842	0.0349753	32.2263	0.0855508	0.0846012
	43.25	24.1496	0.180028	0.17737	36.9631	0.0346038	0.0344009	32.4926	0.0859768	0.0850129
	43.75	26.014	0.155476	0.153546	37.0535	0.0351107	0.034902	32.712	0.0876643	0.0866651
	44.25	20.6922	0.20579	0.202255	37.2297	0.0350928	0.0348838	32.6577	0.0863394	0.0853688
	44.75	20.9661	0.194711	0.191581	36.7466	0.0351727	0.0349651	32.3343	0.0869797	0.0860024
	45.25	22.7382	0.167749	0.165375	36.6932	0.0349316	0.0347279	32.1742	0.0880003	0.0870058
	45.75	26.8208	0.142703	0.140999	37.0264	0.034973	0.0347669	32.6512	0.0885509	0.0875397
	46.25	25.4535	0.149881	0.147921	36.9594	0.0347733	0.03457	32.7627	0.0870907	0.086109
	46.75	23.1095	0.171697	0.169163	36.9984	0.0343993	0.0342002	32.5456	0.0864039	0.0854374
	47.25	23.7329	0.160224	0.15798	37.6362	0.0338468	0.0336527	32.7633	0.087546	0.0865554
	47.75	23.621	0.159813	0.157517	37.0896	0.0335458	0.0333583	32.4004	0.0877254	0.0867375
	48.25	25.7541	0.143372	0.141525	36.7846	0.0331641	0.032982	32.5378	0.0872046	0.0862242
	48.75	24.3468	0.149241	0.147294	37.2721	0.0341287	0.0339341	32.4385	0.088237	0.0872413
	49.25	26.3826	0.13139	0.129849	37.2421	0.0329961	0.0328156	32.9654	0.087749	0.0867521
	49.75	25.1881	0.149237	0.147219	37.1398	0.0330439	0.0328633	33.1203	0.0876568	0.0866594
	50.25	25.2748	0.142816	0.14094	37.2788	0.0337567	0.033567	32.8856	0.0869431	0.0859632
	50.75	25.8242	0.137949	0.136174	37.3519	0.0338479	0.0336575	32.8256	0.0870418	0.086057
	51.25	26.663	0.134653	0.132966	37.2535	0.0323472	0.0321734	32.7362	0.088479	0.0874696
	51.75	25.234	0.128535	0.126964	37.4887	0.0334733	0.033287	32.8135	0.0877623	0.0867717
	52.25	26.491	0.130555	0.128926	36.9953	0.0312481	0.0310888	32.8781	0.0874356	0.0864519
	52.75	28.4362	0.117407	0.116056	37.1706	0.031566	0.0314024	32.5297	0.0869988	0.0860318
	53.25	26.8165	0.124072	0.122534	37.3568	0.0324444	0.0322713	32.4049	0.0884352	0.0874385
	53.75	27.1796	0.118873	0.117474	37.3665	0.0314152	0.0312534	32.9346	0.0872219	0.0862444
	54.25	28.8354	0.103737	0.102667	37.3487	0.031555	0.0313921	33.1158	0.0891281	0.0881077
	54.75	29.6328	0.104697	0.10361	37.4824	0.031932	0.0317652	32.6978	0.0885675	0.0875672
	55.25	27.4167	0.119338	0.117919	37.3269	0.0319435	0.0317772	33.0374	0.08845	0.087445
	55.75	27.1682	0.111682	0.110446	37.6518	0.0325686	0.0323946	33.0284	0.0881055	0.0871081
	56.25	27.5129	0.111541	0.110274	37.5309	0.0317421	0.0315776	32.8941	0.088401	0.0873933
	56.75	28.1785	0.10752	0.106332	36.9605	0.0307736	0.0306215	32.7309	0.0867594	0.0857997
	57.25	30.9335	0.099775	0.0986924	37.4165	0.0312448	0.0310864	33.0022	0.0877129	0.0867264
	57.75	28.5075	0.100052	0.0990123	37.4778	0.0312856	0.0311267	33.1519	0.0878721	0.0868787
	58.25	28.9164	0.094519	0.0935695	38.565	0.0314007	0.0312397	33.3752	0.0881239	0.0871306
	58.75	29.7637	0.0868166	0.0860142	38.5515	0.0311822	0.0310245	33.07	0.0887509	0.0877417
	63.75	31.6886	0.0690877	0.068507	37.8061	0.0293564	0.0292216	33.5423	0.0889009	0.0878828
	64.25	33.1676	0.0643629	0.0638367	37.6114	0.0286084	0.0284811	33.1805	0.0893724	0.0883489
	64.75	31.7536	0.0703483	0.069744	37.7061	0.0296236	0.0294874	33.185	0.0878797	0.0868916
	65.25	33.1204	0.0656127	0.0650643	37.5893	0.0286176	0.0284908	33.5522	0.0882849	0.087282
	65.75	32.1351	0.0662746	0.065711	38.0287	0.029828	0.029689	33.1268	0.0884392	0.0874398
	66.25	32.3226	0.0665448	0.0659796	37.6883	0.0282892	0.0281655	33.0742	0.0880184	0.087029
	66.75	32.696	0.0585416	0.0580999	38.1329	0.0296585	0.0295217	33.3531	0.0870736	0.0860977
	67.25	32.8852	0.05402	0.053647	38.0416	0.029041	0.0289099	33.1403	0.087998	0.0870092
	67.75	33.1852	0.0517267	0.0513729	38.2634	0.0303305	0.0301874	33.2909	0.0881832	0.0871885
	68.25	33.8319	0.0559691	0.0555474	38.0044	0.0297516	0.0296142	32.8516	0.0881435	0.0871568
	68.75	35.1624	0.0491073	0.0487783	38.0273	0.0303569	0.0302137	33.0228	0.088947	0.0879376
	69.25	35.1533	0.052335	0.0519584	37.7977	0.0279852	0.0278651	33.0682	0.0889254	0.087918
	69.75	33.9204	0.0542524	0.0538476	37.6851	0.0282687	0.0281459	33.4091	0.0871123	0.0861442
	70.25	32.9505	0.0560545	0.0556296	37.989	0.0290747	0.028944	33.1618	0.0882151	0.0872247
	70.75	33.9704	0.0505027	0.0501539	37.9293	0.0281389	0.0280171	33.2488	0.0886291	0.0876288
	71.25	34.13	0.0513913	0.0510264	37.3958	0.0264532	0.026347	33.7725	0.0872133	0.0862358
	71.75	34.1606	0.050185	0.049838	37.952	0.0280198	0.0278998	33.4728	0.0891901	0.0881765
	72.25	35.3783	0.0521786	0.0517995	37.8065	0.027164	0.0270513	33.1017	0.0878693	0.0868861
	72.75	33.229	0.0504651	0.0501087	38.172	0.0284593	0.0283348	33.1782	0.0882494	0.0872551
	73.25	32.4914	0.0616011	0.0610861	38.2384	0.0285067	0.0283816	33.2888	0.0881974	0.0872073
	73.75	34.3374	0.0429371	0.0426727	38.1355	0.0286751	0.028549	33.3867	0.090484	0.089443
	74.25	33.9986	0.0498361	0.0494831	38.2255	0.0290651	0.0289357	33.6686	0.0890127	0.0879965
	74.75	35.9441	0.0374103	0.0372049	38	0.0282777	0.0281561	33.4445	0.0887668	0.0877652
	75.25	33.7065	0.0457729	0.045477	38.0131	0.0282016	0.0280803	33.346	0.0885047	0.0875088
	75.75	35.0242	0.0426179	0.0423529	38.2284	0.028641	0.0285154	33.1647	0.0883657	0.0873763
	76.25	34.7956	0.0428722	0.0426013	37.9326	0.0272654	0.0271525	33.8026	0.0901101	0.0890714
	76.75	35.246	0.0430648	0.0427911	38.1197	0.0280485	0.0279286	34.2871	0.0912413	0.0901668
	77.25	34.908	0.0411602	0.0409102	37.9834	0.0273779	0.0272643	33.495	0.0901974	0.0891614
	77.75	34.725	0.0434858	0.0432091	38.0675	0.0281798	0.0280593	33.5936	0.088894	0.0878914
	78.25	36.0862	0.0384768	0.0382506	38.3447	0.027931	0.0278126	33.2853	0.0883308	0.0873415
	78.75	34.4686	0.0430289	0.0427513	38.1473	0.0283669	0.0282447	33.3218	0.0897124	0.0886973
	79.25	35.0074	0.0397714	0.0395334	37.8644	0.0283125	0.028192	33.7446	0.0890687	0.0880546
	79.75	36.0339	0.0367174	0.0365067	38.1945	0.0287558	0.02863	33.4289	0.0889396	0.0879347
	80.25	35.8013	0.0378656	0.0376404	38.7044	0.0299301	0.0297935	33.4104	0.0900054	0.0889824
	80.75	35.9575	0.0347887	0.0346011	38.0475	0.0270239	0.0269141	34.0338	0.089127	0.0881057
	81.25	36.5988	0.0337912	0.0336083	37.9954	0.0290469	0.0289194	33.8815	0.0883106	0.0873041
	81.75	35.7093	0.0367609	0.0365495	38.0033	0.0280208	0.0279027	33.0602	0.0892352	0.088233
	82.25	36.6081	0.0334278	0.0332484	38.3991	0.0273256	0.0272121	33.7973	0.0901494	0.089114
	82.75	36.5025	0.0342555	0.0340698	38.5697	0.0289169	0.0287897	33.4472	0.0879982	0.0870156
	83.25	37.1629	0.0324929	0.0323222	38.0036	0.0268596	0.0267513	33.7968	0.088041	0.0870589
	83.75	36.4725	0.0357414	0.0355362	38.0156	0.0278411	0.027725	33.4914	0.087827	0.0868507
	84.25	36.2023	0.0347434	0.0345476	38.1871	0.0273395	0.0272274	33.6272	0.0882486	0.0872585
	84.75	36.3953	0.0338569	0.033671	38.3147	0.0277734	0.0276578	33.3553	0.0882986	0.0873185
	85.25	36.8398	0.031634	0.0314732	38.3073	0.0280511	0.0279324	33.6438	0.0897476	0.0887285
	85.75	36.7228	0.031957	0.0317891	38.5817	0.0295946	0.0294622	33.564	0.0899614	0.0889368
	86.25	37.0334	0.0342194	0.0340278	37.6365	0.026034	0.0259336	33.4329	0.0874259	0.0864593
	86.75	35.885	0.0300182	0.0298717	38.278	0.0277986	0.0276829	33.5895	0.0873626	0.0863931
	87.25	36.1294	0.034421	0.034225	38.1837	0.0273802	0.0272678	33.8327	0.0902316	0.0891904
	87.75	37.9557	0.0284568	0.0283198	38.5108	0.0288972	0.0287714	33.8533	0.0892728	0.0882591
	88.25	36.5661	0.0283772	0.0282431	37.9821	0.0274308	0.0273189	33.9024	0.0886176	0.0876092
	88.75	36.5495	0.0307666	0.0306109	38.2499	0.0280439	0.0279258	33.8068	0.0873049	0.0863376
	89.25	36.7425	0.027499	0.0273726	38.0648	0.0273003	0.0271893	33.7415	0.0890116	0.0880026
	89.75	36.6532	0.0307886	0.0306291	37.9336	0.0258993	0.0258	33.4847	0.0897902	0.0887734
	90.25	37.3627	0.0270237	0.0269004	38.0116	0.0273881	0.0272769	33.5846	0.0885761	0.0875856
	90.75	37.444	0.0276081	0.0274772	37.9278	0.0276385	0.0275252	33.768	0.089627	0.0886155
	91.25	37.1351	0.0279594	0.0278244	38.1285	0.0278011	0.027686	33.7561	0.0887019	0.0877108
	91.75	37.662	0.0260496	0.025934	37.8883	0.0277991	0.0276843	33.3959	0.0869132	0.0859623
	92.25	38.5428	0.0259691	0.0258513	38.2391	0.0275217	0.027409	33.4655	0.0877104	0.0867439
	92.75	36.8032	0.0279264	0.0277938	38.2654	0.0276523	0.0275388	33.5184	0.0894657	0.0884555
	93.25	36.7395	0.0279576	0.0278246	38.1593	0.0287048	0.0285823	33.699	0.0901655	0.0891397
	93.75	37.5941	0.0262203	0.0261011	38.2728	0.0285026	0.0283814	33.899	0.0887859	0.0877887
	94.25	38.2436	0.0260448	0.0259254	38.2582	0.0278436	0.0277287	33.7902	0.0881845	0.0871986
	94.75	37.3422	0.0253904	0.0252778	38.2055	0.0270599	0.0269511	34.09	0.0908975	0.0898484
	95.25	37.7954	0.0252923	0.0251811	38.1166	0.0279978	0.0278814	34.6195	0.0917418	0.0906647
	95.75	38.8145	0.0237478	0.0236507	38.3156	0.0274511	0.027339	33.8911	0.089554	0.0885396
	96.25	37.5731	0.0259419	0.0258236	37.8084	0.0255937	0.0254979	33.8237	0.0891329	0.0881306
	96.75	36.7507	0.0294554	0.0293046	38.0371	0.0277892	0.0276752	33.5987	0.087531	0.0865657
	97.25	38.1201	0.0243111	0.0242076	38.337	0.0275664	0.0274539	34.0018	0.089641	0.0886274
	97.75	37.4658	0.0247726	0.024663	38.132	0.0278497	0.0277347	33.7626	0.0898223	0.0888069
	98.25	37.6775	0.0255691	0.0254529	38.3499	0.0276205	0.0275077	33.8474	0.0896396	0.0886309
	98.75	38.8021	0.0212542	0.0211724	37.8709	0.0260251	0.0259254	33.7555	0.0877689	0.0868041
	99.25	37.707	0.0235111	0.0234139	38.2562	0.0288643	0.0287414	34.4676	0.0895876	0.0885627
	99.75	38.3463	0.0229014	0.0228063	38.1055	0.0252747	0.0251814	34.438	0.0898738	0.0888456
	100.25	38.9026	0.0241512	0.0240455	37.8982	0.0274033	0.0272933	34.1602	0.0893394	0.0883258
	100.75	38.9723	0.0217794	0.0216937	38.3835	0.0289672	0.0288428	33.8472	0.0887431	0.0877464
	101.25	37.652	0.0240683	0.0239642	38.1076	0.0279983	0.027883	33.8275	0.0882065	0.0872271
	101.75	38.1452	0.0237353	0.0236338	37.863	0.0265888	0.0264862	34.3648	0.0889449	0.0879423
	102.25	38.3298	0.0213735	0.0212898	38.1808	0.0277067	0.0275936	33.9546	0.0912664	0.0902208
	102.75	38.6443	0.0221872	0.0220987	38.7116	0.0297905	0.0296583	34.0097	0.0906122	0.0895804
	103.25	39.2354	0.0198385	0.0197669	38.224	0.0278902	0.0277759	34.3016	0.0889732	0.0879716
	103.75	38.7333	0.0233841	0.0232842	38.1531	0.0272397	0.0271311	34.0556	0.0889733	0.087974
	104.25	37.9488	0.0227329	0.0226382	38.4277	0.028041	0.0279252	34.3378	0.088545	0.0875524
	104.75	38.1304	0.0228987	0.0228043	38.3518	0.0285411	0.0284214	33.9894	0.0901199	0.0890995
	105.25	39.1018	0.0193886	0.01932	38.5738	0.0296077	0.0294776	34.2735	0.0882715	0.0872898
	105.75	38.1353	0.0222064	0.0221165	38.1823	0.0289203	0.0287976	34.3011	0.0900458	0.0890189
	106.25	38.1365	0.0214919	0.0214076	38.2851	0.0267968	0.0266922	34.1155	0.0902433	0.0892138
	106.75	39.0245	0.0206101	0.0205322	38.2027	0.027575	0.0274633	34.0782	0.0900687	0.0890516
	107.25	39.6224	0.0196479	0.0195769	38.3919	0.0299699	0.0298373	34.3493	0.0906404	0.0896005
	107.75	37.5734	0.0210826	0.0210011	38.0104	0.026149	0.0260495	34.3066	0.088528	0.0875386
	108.25	37.8424	0.0214648	0.0213797	38.3168	0.027905	0.0277911	34.3555	0.090265	0.0892353
	108.75	39.4164	0.0169051	0.0168527	38.3295	0.0278402	0.027727	33.7781	0.0899138	0.088902
	109.25	38.7554	0.0172746	0.0172195	38.0753	0.0287806	0.0286595	33.9554	0.0893283	0.0883218
	109.75	39.3495	0.0197293	0.0196577	38.5393	0.0296601	0.0295306	34.3291	0.0903432	0.089315
	110.25	39.3495	0.0179688	0.0179085	38.2204	0.0269128	0.0268069	34.2958	0.0901292	0.0891017
	110.75	38.2165	0.0212525	0.0211697	37.9443	0.027611	0.0275003	34.3371	0.0909741	0.0899273
	111.25	38.9463	0.0186595	0.0185951	38.2069	0.027111	0.0270039	34.5191	0.0901087	0.089075
	111.75	38.0233	0.018968	0.0189019	38.1025	0.0282317	0.0281157	33.7365	0.0897743	0.0887641
	112.25	38.9261	0.0192002	0.0191322	38.098	0.027171	0.0270639	34.2901	0.0889436	0.0879484
	112.75	38.7322	0.0171049	0.0170504	38.5456	0.0289106	0.0287872	34.8363	0.0919239	0.0908548
	113.25	38.964	0.0195253	0.0194539	38.2915	0.0294171	0.0292907	34.3538	0.089368	0.0883604
	113.75	39.1418	0.0166079	0.0165568	37.8289	0.0263168	0.0262169	34.3209	0.0902302	0.089199
	114.25	39.1837	0.017657	0.0175988	37.9484	0.0277552	0.0276436	33.8669	0.0886982	0.0877118
	114.75	39.4175	0.0178226	0.0177633	37.994	0.0278346	0.0277222	34.6243	0.0914825	0.0904221
	115.25	39.4365	0.0176729	0.0176142	38.3975	0.0293563	0.0292306	34.7846	0.091723	0.090656
	115.75	39.3384	0.0185735	0.0185088	38.3749	0.0294205	0.029294	34.3558	0.0893443	0.0883366
	116.25	38.1957	0.0170167	0.0169629	38.3139	0.0292705	0.0291455	34.3856	0.0903645	0.0893359
	116.75	38.6533	0.018075	0.0180138	37.982	0.0280485	0.0279348	34.7749	0.0910763	0.0900275
	117.25	39.8389	0.0153587	0.015315	38.0831	0.0282659	0.0281498	34.6965	0.0902116	0.0891759
	117.75	39.7072	0.0169956	0.0169409	38.4534	0.0293495	0.0292237	34.6521	0.0890222	0.0880137
	118.25	38.4195	0.018043	0.0179823	*	*	*	34.2419	0.0904138	0.0893875
	118.75	39.2976	0.0169864	0.0169321	37.9832	0.0277887	0.0276771	34.0593	0.0891992	0.0882043
	119.25	39.5083	0.0156988	0.0156523	*	*	*	34.4004	0.0909494	0.0899092
	119.75	39.8926	0.0164216	0.0163705	38.0107	0.027535	0.0274253	33.8643	0.0886169	0.0876407
	120.25	40.1618	0.016436	0.0163851	38.2614	0.0277995	0.0276875	34.7183	0.0909658	0.0899203
	120.75	39.4812	0.0164708	0.01642	38.0399	0.0270071	0.0269018	34.3519	0.0897239	0.088713
Panel G		40C			45C			50C
Total mass (mg)	Time (min)	Value	Value + CI	Value - CI	Value	Value + CI	Value - CI	Value	Value + CI	Value - CI
	0.75	50.4074	2.37082	2.28409	48.3497	1.50995	1.43733	49.854	0.167007	0.164612
	1.25	54.6676	0.724625	0.709	48.9558	1.38414	1.31888	49.4892	0.1287	0.127276
	1.75	52.0682	1.28131	1.24906	48.896	1.18207	1.13081	48.9665	0.116959	0.115803
	2.25	50.0462	2.18131	2.11115	47.5992	1.12419	1.07246	48.6608	0.111722	0.110667
	2.75	50.8138	1.56281	1.52143	48.266	1.22037	1.16249	49.1085	0.110383	0.109358
	3.25	48.8785	1.70688	1.66005	46.8493	0.960957	0.921873	49.0153	0.112277	0.11122
	3.75	49.7522	1.60819	1.56245	47.0071	1.07908	1.03	48.5559	0.109568	0.10856
	4.25	50.8659	0.828899	0.809668	48.578	0.642687	0.621828	48.5107	0.108765	0.107772
	4.75	48.3199	1.29884	1.26525	47.6497	0.780192	0.749908	48.3484	0.108984	0.107985
	5.25	50.7196	1.14561	1.11631	47.1063	0.699942	0.674978	48.0531	0.109957	0.108938
	5.75	49.5399	0.756704	0.739955	48.0197	0.65191	0.629051	48.5806	0.112397	0.111334
	6.25	48.3807	1.43739	1.39979	48.2702	0.540744	0.524176	48.3406	0.111014	0.109973
	6.75	49.5802	0.734875	0.718222	46.6376	0.62435	0.602729	48.2286	0.111724	0.110669
	7.25	49.2527	1.01472	0.99027	46.2924	0.520699	0.504576	48.025	0.111896	0.110835
	7.75	48.6322	0.864283	0.84178	46.8176	0.484191	0.470084	48.0227	0.113164	0.112077
	8.25	48.5329	0.953045	0.929284	47.3627	0.384347	0.374835	47.6821	0.112916	0.111831
	8.75	49.737	0.859616	0.83737	46.6964	0.38649	0.376628	48.1364	0.116715	0.115557
	9.25	49.365	0.774384	0.755182	47.3358	0.344944	0.337043	47.7166	0.11574	0.114599
	9.75	47.6986	0.869139	0.847054	46.2499	0.307444	0.301006	46.9786	0.112643	0.111556
	10.25	49.8141	0.806918	0.785051	46.7618	0.307945	0.30144	47.2863	0.114096	0.112982
	10.75	49.1223	0.686252	0.668521	48.3507	0.261017	0.256288	47.1207	0.114757	0.113631
	11.25	48.9119	1.07515	1.0449	47.5391	0.261209	0.256381	47.4893	0.118168	0.116977
	11.75	49.8856	0.70356	0.685026	48.5646	0.262	0.257023	47.3813	0.118412	0.117215
	12.25	46.5602	1.05173	1.02174	46.7966	0.248543	0.24403	47.215	0.117821	0.116634
	12.75	48.0255	0.973388	0.94572	45.4675	0.282993	0.277123	47.006	0.117765	0.116578
	13.25	48.8942	0.713793	0.694484	47.406	0.219701	0.216122	47.3347	0.120113	0.118879
	13.75	47.1107	0.972117	0.944059	47.3609	0.222266	0.218588	46.8002	0.11678	0.115612
	14.25	48.529	0.811501	0.788871	47.8722	0.213878	0.210378	46.2711	0.116341	0.115179
	14.75	48.7673	0.689108	0.671145	47.4905	0.2035	0.200341	46.62	0.118502	0.117299
	15.25	46.2643	0.93567	0.907295	47.2903	0.215319	0.211748	46.6681	0.117874	0.116682
	15.75	47.1807	0.784853	0.762503	47.4052	0.197063	0.194028	46.6214	0.119021	0.117808
	16.25	47.953	0.625224	0.609672	45.2855	0.199843	0.196702	46.6956	0.120218	0.11898
	16.75	47.8817	0.708342	0.688992	47.4692	0.194056	0.191097	46.4535	0.115666	0.114519
	17.25	47.2389	0.643409	0.626592	48.9294	0.167978	0.165777	46.7354	0.121076	0.119821
	17.75	46.135	0.743242	0.720825	46.7393	0.182103	0.179455	46.5103	0.119679	0.118451
	18.25	47.5992	0.650637	0.633754	46.6725	0.175836	0.173348	46.3186	0.119297	0.118077
	18.75	48.5194	0.541436	0.528789	45.181	0.17225	0.169845	46.2158	0.119788	0.118556
	19.25	47.1803	0.675273	0.656495	46.6259	0.151745	0.149889	46.5758	0.121142	0.119883
	19.75	45.7684	0.654351	0.63616	47.6592	0.144291	0.142624	46.5837	0.120783	0.119533
	20.25	48.8433	0.560961	0.546214	48.2567	0.142356	0.140725	46.3793	0.119075	0.117862
	20.75	49.5928	0.509895	0.499359	47.5889	0.137848	0.136307	46.3485	0.119499	0.118276
	21.25	45.6784	0.676648	0.656342	45.6249	0.145729	0.143985	46.4362	0.119522	0.118301
	21.75	45.621	0.669112	0.649788	46.476	0.136802	0.13526	46.1909	0.120102	0.118868
	22.25	48.7759	0.519806	0.50793	48.1299	0.12221	0.121006	46.315	0.123273	0.121973
	22.75	47.9286	0.470326	0.45976	47.1592	0.121761	0.120549	46.3319	0.120114	0.118878
	23.25	45.243	0.675279	0.655255	46.953	0.123457	0.122204	46.0992	0.120235	0.118997
	23.75	47.2897	0.506997	0.494706	46.8263	0.119314	0.118144	46.2482	0.120382	0.119142
	24.25	48.5714	0.46378	0.453275	47.167	0.112953	0.111907	45.8813	0.119073	0.11786
	24.75	47.0063	0.518786	0.505656	47.8107	0.11164	0.110618	46.1738	0.121298	0.12004
	25.25	49.0199	0.517937	0.504599	48.1259	0.111652	0.110626	46.2819	0.121111	0.119858
	25.75	46.1104	0.541571	0.527205	48.4454	0.110812	0.109799	46.1966	0.12234	0.121061
	26.25	45.1625	0.659268	0.638592	47.488	0.108019	0.107049	46.1783	0.123045	0.121752
	26.75	47.225	0.441488	0.431416	47.7558	0.106988	0.106032	46.159	0.121635	0.120374
	27.25	45.9418	0.475119	0.463562	47.056	0.101841	0.100975	45.9814	0.123034	0.121741
	27.75	46.4371	0.450025	0.439393	47.0137	0.100202	0.0993592	46.196	0.122154	0.120878
	28.25	46.4625	0.401871	0.393669	46.1856	0.0998931	0.0990618	45.9795	0.120648	0.119406
	28.75	47.6872	0.404648	0.395968	47.1151	0.0978553	0.0970529	46.1719	0.123414	0.122118
	29.25	48.5568	0.370288	0.363242	48.3116	0.0953843	0.0946347	46.2736	0.123573	0.122268
	29.75	46.2241	0.441792	0.431527	45.892	0.0967603	0.0959751	45.8084	0.121337	0.12008
	30.25	45.2156	0.446234	0.435508	46.8645	0.098714	0.0978955	45.9973	0.123074	0.121781
	30.75	46.2855	0.406207	0.397221	48.1795	0.0958177	0.0950517	46.2248	0.122482	0.121202
	31.25	48.7187	0.369564	0.362035	47.3333	0.0921214	0.091411	46.0843	0.123927	0.122617
	31.75	46.5484	0.389208	0.380764	47.2702	0.0895425	0.0888714	46.135	0.122873	0.121585
	32.25	44.2623	0.489236	0.476182	47.9684	0.0901552	0.089477	45.9302	0.121743	0.120478
	32.75	44.7876	0.367784	0.360191	47.8954	0.0878423	0.087199	46.1464	0.122505	0.121224
	33.25	46.675	0.326853	0.320892	47.9891	0.0884527	0.0877966	45.9156	0.12128	0.120023
	33.75	48.9851	0.297418	0.292811	47.8985	0.0837126	0.0831258	46.0152	0.124224	0.122909
	34.25	46.8274	0.324668	0.31898	47.995	0.0833989	0.0828146	45.9513	0.122658	0.121374
	34.75	44.7202	0.349802	0.342801	47.6223	0.0792694	0.0787404	46.0037	0.122609	0.121329
	35.25	47.1403	0.310983	0.305619	47.6796	0.0777057	0.0771975	46.0234	0.122243	0.120971
	35.75	48.088	0.284585	0.280127	47.7588	0.0770848	0.0765858	45.4982	0.119062	0.117854
	36.25	45.9307	0.32825	0.322138	47.7033	0.0785579	0.0780376	45.8542	0.123608	0.122307
	36.75	45.1754	0.309335	0.303569	47.8016	0.0791718	0.078645	45.9698	0.121237	0.119986
	37.25	46.4441	0.289101	0.284149	47.7372	0.0740488	0.0735869	45.8307	0.121844	0.12058
	37.75	47.1819	0.28654	0.281843	47.7762	0.0758668	0.0753831	45.4825	0.120514	0.119278
	38.25	45.8063	0.289168	0.284116	47.8147	0.0700471	0.0696346	45.7101	0.122281	0.12101
	38.75	45.3761	0.287073	0.282118	48.1107	0.0723085	0.0718702	46.1147	0.123825	0.122522
	39.25	47.2382	0.275937	0.27144	47.8764	0.0698668	0.0694574	46.0526	0.124242	0.122932
	39.75	47.7327	0.257044	0.253269	48.0963	0.0756172	0.0751366	46.1984	0.123734	0.122434
	40.25	46.6179	0.282382	0.277441	48.0798	0.0742517	0.07379	45.7282	0.12393	0.122624
	40.75	46.1335	0.265912	0.261588	47.8942	0.0697603	0.0693522	46.213	0.123987	0.122681
	41.25	46.4928	0.267667	0.263186	48.256	0.0721437	0.0717073	45.7486	0.12424	0.122927
	41.75	44.3589	0.263191	0.258875	47.8405	0.0681524	0.0677621	45.5517	0.120816	0.119574
	42.25	45.1929	0.256906	0.252704	47.6368	0.0683259	0.0679332	45.8898	0.122722	0.12144
	42.75	45.4855	0.223404	0.220457	47.7439	0.0673312	0.0669509	45.542	0.119568	0.11835
	43.25	47.9318	0.234043	0.230748	47.8165	0.0667655	0.0663924	45.6471	0.120835	0.119592
	43.75	48.584	0.212831	0.210265	47.9401	0.0676155	0.067233	45.9627	0.122972	0.121686
	44.25	45.0827	0.252673	0.248574	48.0351	0.0677147	0.0673312	45.7443	0.121318	0.120067
	44.75	44.173	0.244764	0.241038	47.7151	0.0667112	0.0663381	45.5185	0.121244	0.119994
	45.25	45.5975	0.216865	0.213952	47.6773	0.0659172	0.0655532	45.3896	0.122105	0.120838
	45.75	48.232	0.201472	0.199119	47.8398	0.0667803	0.0664072	45.8526	0.123561	0.122266
	46.25	47.1771	0.2055	0.202915	47.7281	0.0662715	0.0659043	45.8054	0.121887	0.120626
	46.75	45.9838	0.221687	0.218585	47.6444	0.0655375	0.0651784	45.5817	0.120782	0.119542
	47.25	45.6111	0.213108	0.210266	48.271	0.0652763	0.064921	45.7673	0.122269	0.120999
	47.75	45.5888	0.211552	0.208667	47.829	0.0632964	0.0629622	45.4467	0.12182	0.12056
	48.25	46.1428	0.202763	0.200231	47.6045	0.0618178	0.0614981	45.4369	0.121517	0.120263
	48.75	46.3247	0.19977	0.197285	47.9818	0.0644996	0.0641525	45.4195	0.122161	0.120895
	49.25	47.1808	0.185764	0.183652	47.9956	0.0618927	0.0615736	45.8198	0.122882	0.121601
	49.75	46.2838	0.20487	0.202216	47.8204	0.0619131	0.0615943	45.9578	0.123101	0.121816
	50.25	46.0024	0.197979	0.195485	47.8021	0.063722	0.0633844	45.6399	0.121931	0.12067
	50.75	46.1942	0.193021	0.190636	47.8915	0.0638097	0.0634715	45.5817	0.122034	0.120767
	51.25	46.6617	0.19268	0.19034	47.7703	0.0607198	0.0604128	45.6131	0.123288	0.121997
	51.75	45.2027	0.179945	0.177839	48.0101	0.0629574	0.0626277	45.6812	0.122118	0.120853
	52.25	46.3335	0.186275	0.184035	47.6521	0.0575489	0.0572736	45.7912	0.12177	0.120513
	52.75	47.087	0.178863	0.176829	47.7236	0.0585929	0.0583077	45.4022	0.120255	0.119028
	53.25	45.6146	0.182404	0.180212	47.9	0.0602538	0.0599521	45.2581	0.122042	0.120778
	53.75	45.7016	0.178073	0.176022	47.8904	0.0582084	0.0579272	45.6375	0.121359	0.12011
	54.25	47.3733	0.159252	0.157627	47.8022	0.0585021	0.0582186	45.9114	0.124024	0.12272
	54.75	47.5557	0.165751	0.164019	47.9076	0.0592624	0.058972	45.4711	0.122418	0.121148
	55.25	46.3302	0.176356	0.174318	47.8421	0.0587075	0.0584214	45.6651	0.123125	0.121841
	55.75	45.9281	0.164706	0.162935	48.049	0.0602936	0.0599921	45.6153	0.122597	0.121323
	56.25	45.7742	0.168024	0.166161	47.9339	0.0586038	0.0583194	45.4212	0.123333	0.122043
	56.75	46.2023	0.164605	0.16282	47.4729	0.0558079	0.0555501	45.4484	0.119764	0.118547
	57.25	47.5635	0.16725	0.165401	47.729	0.0573795	0.0571074	45.6934	0.121741	0.120484
	57.75	45.8195	0.157097	0.155476	47.766	0.0573838	0.0571114	45.7811	0.122427	0.121156
	58.25	44.999	0.150103	0.148605	48.5317	0.0577433	0.0574667	45.9913	0.122256	0.120991
	58.75	45.1932	0.143455	0.142109	48.6256	0.0567982	0.0565302	45.6249	0.123321	0.122034
	63.75	46.6576	0.120187	0.119167	48.0779	0.0515466	0.0513274	46.1292	0.12411	0.122806
	64.25	47.2614	0.119529	0.118517	47.8516	0.0499808	0.0497749	45.706	0.124097	0.122792
	64.75	46.5273	0.122649	0.121585	48.0166	0.051796	0.0515755	45.715	0.121991	0.120732
	65.25	47.2825	0.120969	0.119928	47.8913	0.049677	0.0494735	46.0155	0.12311	0.121826
	65.75	46.1785	0.119854	0.118819	48.1669	0.0525232	0.0522965	45.5968	0.122512	0.121241
	66.25	46.2805	0.121264	0.120211	47.8291	0.0493512	0.0491514	45.4473	0.121889	0.120631
	66.75	46.2402	0.109428	0.108574	48.2721	0.0520556	0.0518333	45.6151	0.121353	0.120104
	67.25	46.4171	0.101018	0.100295	48.132	0.0509045	0.0506919	45.4654	0.121763	0.120507
	67.75	46.0512	0.100279	0.0995602	48.3164	0.0532842	0.0530515	45.7031	0.12231	0.121043
	68.25	46.7853	0.109256	0.108395	48.0743	0.0518622	0.0516408	45.2747	0.121358	0.12011
	68.75	47.6961	0.100038	0.0993217	48.0392	0.0529987	0.0527677	45.3694	0.122959	0.121678
	69.25	48.0319	0.104444	0.103654	48.0159	0.0482183	0.0480272	45.4693	0.122807	0.121529
	69.75	46.7136	0.10578	0.104962	47.8089	0.0486725	0.0484774	45.7333	0.120608	0.119377
	70.25	46.1863	0.104525	0.10372	48.0159	0.0503201	0.0501113	45.4525	0.121813	0.120557
	70.75	46.805	0.0980384	0.0973374	47.9545	0.0485915	0.0483973	45.5213	0.122407	0.121139
	71.25	46.9233	0.100102	0.0993681	47.6024	0.0449811	0.0448145	45.9125	0.121536	0.120286
	71.75	47.0242	0.0970713	0.0963799	48.1192	0.0481116	0.0479215	45.6921	0.123392	0.122104
	72.25	48.364	0.102686	0.101913	47.9526	0.0465669	0.0463887	45.2307	0.121292	0.120046
	72.75	45.8156	0.097223	0.0965214	48.1152	0.0492688	0.0490699	45.2873	0.122149	0.120885
	73.25	45.833	0.111578	0.110647	48.1889	0.0492417	0.0490425	45.3996	0.121812	0.120556
	73.75	46.0473	0.0881203	0.0875501	48.1785	0.0492957	0.0490959	45.5186	0.124965	0.123644
	74.25	46.5227	0.0965522	0.0958554	48.1944	0.0500108	0.0498055	45.7677	0.123786	0.122489
	74.75	47.4327	0.0799764	0.079508	48.1069	0.0482396	0.0480483	45.6327	0.122535	0.121265
	75.25	46.0737	0.0886943	0.0881093	48.0963	0.0481525	0.0479616	45.4589	0.122143	0.120881
	75.75	46.9021	0.0870578	0.0864953	48.207	0.0490989	0.0489006	45.3012	0.121495	0.120245
	76.25	46.5189	0.0876663	0.0870925	47.9607	0.0462743	0.046098	45.8962	0.125041	0.123717
	76.75	46.9176	0.0885417	0.0879575	48.085	0.0479416	0.0477528	46.4403	0.127832	0.12645
	77.25	46.3994	0.0849022	0.0843662	47.9911	0.046408	0.0462308	45.6946	0.124654	0.123339
	77.75	46.6046	0.0872388	0.0866693	48.0995	0.0478165	0.0476283	45.7463	0.12248	0.121211
	78.25	47.257	0.0823671	0.08186	48.379	0.0474094	0.0472244	45.3468	0.121594	0.120343
	78.75	45.9085	0.0877344	0.0871539	48.1262	0.0482164	0.0480253	45.3278	0.123011	0.121732
	79.25	46.3512	0.081929	0.0814241	47.9263	0.0476319	0.0474455	45.6148	0.123489	0.122198
	79.75	46.7752	0.0799633	0.079483	48.13	0.0488262	0.0486296	45.3086	0.122624	0.121352
	80.25	46.5926	0.0818551	0.0813493	48.6406	0.0511244	0.0509094	45.3889	0.12358	0.122289
	80.75	46.9821	0.0743803	0.0739637	48.1493	0.0453116	0.0451423	45.9437	0.124258	0.122951
	81.25	47.1472	0.0753187	0.0748912	48.0076	0.0489435	0.0487459	45.7023	0.123476	0.122185
	81.75	46.624	0.0782902	0.0778256	48.0672	0.0470495	0.0468673	44.9777	0.122054	0.120795
	82.25	47.1874	0.0741743	0.0737584	48.2956	0.046257	0.0460803	45.7979	0.124726	0.123411
	82.75	47.2288	0.0745362	0.0741167	48.4742	0.0489785	0.0487804	45.3935	0.121121	0.119879
	83.25	47.6858	0.0724281	0.0720318	48.0265	0.0448894	0.0447231	45.6638	0.121196	0.119954
	83.75	47.217	0.0775304	0.0770724	48.0686	0.046373	0.0461954	45.4079	0.120673	0.11944
	84.25	46.8013	0.0754575	0.0750212	48.1712	0.0457175	0.0455452	45.4811	0.121804	0.120549
	84.75	46.9442	0.0739079	0.0734909	48.3226	0.0464727	0.0462949	45.2533	0.120727	0.119496
	85.25	47.3368	0.0694045	0.0690399	48.1937	0.0469462	0.0467638	45.4375	0.123458	0.12217
	85.75	47.0131	0.0707982	0.0704152	48.5809	0.0497534	0.0495489	45.3553	0.123756	0.122462
	86.25	47.5487	0.0748412	0.0744125	47.6723	0.042901	0.042749	45.1988	0.120122	0.118902
	86.75	46.1827	0.0651781	0.0648531	48.2009	0.0463989	0.0462215	45.3374	0.120443	0.119215
	87.25	46.4508	0.0745197	0.0740898	48.0799	0.0455544	0.0453826	45.5372	0.125171	0.123846
	87.75	47.7279	0.0661419	0.0658102	48.4137	0.0483717	0.0481783	45.604	0.123282	0.121996
	88.25	46.5213	0.0631933	0.0628875	48.0449	0.045175	0.045006	45.5728	0.123339	0.122051
	88.75	46.8122	0.0669672	0.0666228	48.0931	0.0465646	0.0463846	45.4882	0.120265	0.119041
	89.25	46.6528	0.0615497	0.0612598	48.0123	0.0449775	0.0448098	45.4696	0.122987	0.121707
	89.75	46.6451	0.0681733	0.0678147	47.9482	0.0425171	0.0423675	45.2217	0.122997	0.121717
	90.25	47.1564	0.0613494	0.0610622	48.0344	0.0449159	0.0447487	45.3355	0.121513	0.120265
	90.75	47.1945	0.0630681	0.0627625	47.9539	0.0452891	0.0451188	45.532	0.122674	0.121402
	91.25	46.7259	0.0640775	0.0637616	48.0693	0.0457458	0.0455721	45.4675	0.121485	0.120238
	91.75	47.4262	0.0592758	0.0590069	47.7685	0.0456674	0.0454944	44.9464	0.118858	0.117663
	92.25	48.0189	0.0614894	0.0612015	48.1565	0.0453527	0.0451823	45.0226	0.119802	0.118589
	92.75	46.6105	0.0620533	0.0617556	48.3303	0.0453678	0.0451971	45.0655	0.122681	0.121408
	93.25	46.5523	0.0620393	0.0617416	48.1266	0.047063	0.0468789	45.3381	0.12368	0.122388
	93.75	47.1642	0.0600973	0.0598195	48.2103	0.0469318	0.0467488	45.4875	0.12212	0.12086
	94.25	47.659	0.0609714	0.0606861	48.2295	0.0455367	0.0453645	45.265	0.121417	0.12017
	94.75	46.7655	0.0582873	0.0580252	48.1823	0.0444241	0.0442603	45.6424	0.125404	0.124075
	95.25	47.379	0.0577271	0.0574705	48.1118	0.0456909	0.0455168	46.1514	0.127552	0.126177
	95.75	48.4008	0.0550054	0.0547756	48.1814	0.0450354	0.0448668	45.4581	0.123089	0.121808
	96.25	46.992	0.0594577	0.0591845	47.8592	0.0412277	0.0410864	45.3976	0.122185	0.120923
	96.75	46.4825	0.0647213	0.0643925	48.0509	0.045153	0.0449834	45.1557	0.119819	0.118605
	97.25	47.4678	0.0561704	0.0559282	48.3322	0.0449476	0.0447795	45.6088	0.122959	0.121681
	97.75	46.5258	0.0575055	0.0572494	48.0348	0.045321	0.0451495	45.2861	0.122943	0.121666
	98.25	46.942	0.0586921	0.0584248	48.3177	0.0449757	0.0448074	45.3879	0.122429	0.121163
	98.75	47.6758	0.0515085	0.0513065	47.8199	0.041987	0.0418398	45.2644	0.119689	0.11848
	99.25	46.9639	0.0539132	0.0536892	48.3226	0.0466237	0.046442	45.7618	0.124304	0.122998
	99.75	47.1987	0.0546687	0.054439	48.265	0.0406718	0.0405343	45.7823	0.124233	0.122928
	100.25	47.9016	0.057445	0.0571913	47.8891	0.0440475	0.0438857	45.4399	0.123223	0.121939
	100.75	47.9252	0.0520363	0.0518294	48.3132	0.0469937	0.046809	45.237	0.121956	0.120698
	101.25	46.7638	0.0552362	0.0549986	48.1116	0.0451641	0.0449937	45.2364	0.120762	0.11953
	101.75	47.1891	0.0549376	0.0547034	48.0451	0.0424777	0.0423276	45.8667	0.122491	0.121223
	102.25	47.0414	0.0509775	0.0507772	48.0887	0.0447587	0.0445915	45.5072	0.124601	0.123289
	102.75	47.6374	0.0516174	0.051412	48.5904	0.0486153	0.0484177	45.4614	0.123877	0.122581
	103.25	47.9939	0.0477374	0.0475637	48.2203	0.0449305	0.0447619	45.6829	0.12233	0.121065
	103.75	47.7127	0.0545125	0.0542818	48.2745	0.0436717	0.0435124	45.3871	0.122152	0.120892
	104.25	46.8248	0.0528326	0.0526148	48.4689	0.0453351	0.0451637	45.6345	0.121791	0.120537
	104.75	47.1346	0.0521286	0.0519167	48.342	0.0459433	0.0457668	45.3128	0.123245	0.121963
	105.25	47.7639	0.0463714	0.0462069	48.4647	0.0480112	0.0478181	45.5687	0.120886	0.119651
	105.75	47.0579	0.0510815	0.050878	48.2026	0.0463324	0.0461525	45.5284	0.123934	0.122636
	106.25	47.0396	0.0496256	0.0494336	48.4279	0.0428514	0.0426982	45.3196	0.124021	0.122721
	106.75	47.7468	0.0488376	0.0486537	48.1761	0.0441226	0.043959	45.3599	0.122903	0.121627
	107.25	48.2494	0.0471308	0.0469606	48.2862	0.0482943	0.0480988	45.5746	0.124716	0.123402
	107.75	46.2491	0.0484038	0.04822	48.0863	0.041527	0.0413825	45.5087	0.121466	0.120219
	108.25	46.5371	0.0490779	0.0488882	48.3749	0.0445759	0.0444094	45.557	0.124036	0.122737
	108.75	47.8998	0.0404569	0.0403321	48.4398	0.0444268	0.0442616	44.9833	0.122459	0.121192
	109.25	47.2097	0.0407739	0.0406458	48.1203	0.0457814	0.0456051	45.1887	0.122388	0.121121
	109.75	48.0042	0.0460596	0.0458954	48.4821	0.0475184	0.0473286	45.5558	0.123749	0.122455
	110.25	47.7128	0.0429814	0.0428392	48.2508	0.0428136	0.0426595	45.4723	0.123808	0.122511
	110.75	46.9947	0.047775	0.0475948	48.0899	0.0436463	0.0434862	45.4849	0.125084	0.123762
	111.25	47.4645	0.0435192	0.0433723	48.3423	0.042992	0.0428366	45.6577	0.124598	0.123286
	111.75	46.6358	0.042791	0.0426468	48.1183	0.0447802	0.044612	44.8003	0.122363	0.121098
	112.25	47.4866	0.0444314	0.0442779	48.179	0.0429873	0.0428322	45.4781	0.121667	0.120416
	112.75	47.1139	0.0398898	0.0397659	48.4223	0.0463053	0.0461245	46.073	0.126483	0.125132
	113.25	47.3428	0.0455281	0.0453662	48.4015	0.0466038	0.0464207	45.5104	0.122541	0.121272
	113.75	47.4643	0.0389705	0.0388533	48.0676	0.0412126	0.0410695	45.4736	0.124083	0.122781
	114.25	47.5311	0.0412838	0.0411515	48.0676	0.043729	0.0435682	44.925	0.120868	0.119633
	114.75	47.7257	0.0418857	0.0417499	48.0558	0.0438702	0.0437083	45.7539	0.125971	0.12463
	115.25	47.7959	0.0412362	0.0411035	48.4445	0.0465328	0.0463505	45.9518	0.126384	0.125033
	115.75	47.708	0.0432122	0.0430666	48.3752	0.0466049	0.0464217	45.3769	0.122521	0.121252
	116.25	46.6358	0.0384191	0.0383026	48.3946	0.0462369	0.0460564	45.5051	0.123736	0.122442
	116.75	46.9575	0.0415958	0.0414603	48.171	0.0439882	0.0438252	45.9635	0.125254	0.123929
	117.25	48.1441	0.0359351	0.0358357	48.206	0.0444029	0.0442361	45.7451	0.124672	0.123358
	117.75	47.8169	0.0402905	0.0401648	48.4983	0.0464021	0.0462201	45.6523	0.123036	0.121756
	118.25	46.8568	0.0406441	0.0405135	*	*	*	45.3242	0.123479	0.122191
	118.75	47.5292	0.0394619	0.0393404	48.1489	0.0434176	0.0432581	45.1478	0.121347	0.120103
	119.25	47.615	0.0371162	0.0370098	*	*	*	45.4484	0.124317	0.123011		Fitting for these points did not converge
	119.75	48.0325	0.0386484	0.0385324	48.1797	0.043005	0.0428484	44.9057	0.119903	0.118689
	120.25	48.2643	0.0388462	0.0387297	48.4073	0.0436465	0.0434857	45.7427	0.124972	0.123653
	120.75	47.7304	0.0380601	0.0379472	48.1436	0.04221	0.0420596	45.389	0.122466	0.121198

## Sheet: Figure 5
Figure 5
Panel A		Lean phase			Dense phase
Volume (μl)	Time (min)	Value	+ CI	- CI	Value	+ CI	- CI
	0.75	228.041	1.38472	1.3582	8.7595	20.7133	19.9545
	1.25	221.329	1.37432	1.35923	15.471	11.109	10.8682
	1.75	226.139	1.16992	1.15529	10.6614	13.6041	13.2609
	2.25	228.402	1.20314	1.18345	8.3981	18.2738	17.6853
	2.75	227.156	1.16016	1.14482	9.64404	15.0211	14.6228
	3.25	227.887	1.0971	1.08232	8.91271	15.1687	14.7519
	3.75	226.864	1.26689	1.24888	9.93637	15.9228	15.469
	4.25	222.368	1.40673	1.39059	14.4321	11.8687	11.5921
	4.75	226.164	1.19588	1.18072	10.6361	13.7568	13.4002
	5.25	225.102	1.31039	1.29434	11.6983	13.332	12.99
	5.75	221.62	1.46271	1.44706	15.1795	11.3825	11.1292
	6.25	226.718	1.19409	1.17885	10.0824	14.438	14.0596
	6.75	220.82	1.56262	1.54535	15.9805	11.626	11.361
	7.25	224.393	1.30766	1.29256	12.4073	12.5155	12.2129
	7.75	221.218	1.77184	1.74965	15.5825	13.3379	12.9887
	8.25	223.286	1.46499	1.44752	13.5137	12.7876	12.4675
	8.75	220.236	1.99938	1.97436	16.5644	14.0847	13.718
	9.25	220.223	1.80048	1.77897	16.5769	12.6959	12.3791
	9.75	221.724	1.65502	1.63469	15.0757	12.9854	12.6537
	10.25	219.168	2.10968	2.08187	17.6323	14.054	13.6706
	10.75	215.666	2.60247	2.56935	21.1337	14.2394	13.8677
	11.25	223.291	1.66879	1.64654	13.5093	14.4207	14.0134
	11.75	215.334	2.75024	2.71442	21.4664	14.8228	14.4283
	12.25	222.756	1.75275	1.72887	14.0443	14.6553	14.2355
	12.75	221.726	1.90467	1.87914	15.0737	14.5394	14.124
	13.25	214.275	3.09212	3.05062	22.5249	15.746	15.3153
	13.75	221.473	1.95124	1.92447	15.3265	14.7601	14.3318
	14.25	218.269	2.40773	2.3756	18.5307	14.8279	14.4111
	14.75	216.108	2.53354	2.50145	20.6919	14.0091	13.6404
	15.25	219.888	2.31834	2.28508	16.9124	15.6395	15.162
	15.75	217.491	2.50756	2.47309	19.309	14.9251	14.4964
	16.25	210.634	3.64981	3.60337	26.1664	15.894	15.4925
	16.75	214.609	2.99902	2.95879	22.1909	15.3994	14.9739
	17.25	210.996	3.66639	3.61783	25.804	16.1433	15.715
	17.75	213.975	3.33753	3.28819	22.8249	16.598	16.0913
	18.25	211.255	3.67969	3.6318	25.5448	16.1644	15.7387
	18.75	205.261	4.56487	4.50774	31.5391	16.3573	15.9668
	19.25	212.068	3.56241	3.51311	24.732	16.2736	15.8146
	19.75	209.488	4.19178	4.13239	27.3123	17.3108	16.8214
	20.25	206.18	4.45969	4.39831	30.6203	16.4969	16.054
	20.75	200.636	5.59972	5.53337	36.1642	17.4119	17.0425
	21.25	210.077	4.12919	4.06654	26.7233	17.5436	17.0086
	21.75	211.09	3.81397	3.75897	25.7104	16.7258	16.2354
	22.25	202.462	5.17246	5.10735	34.3377	16.9536	16.5565
	22.75	200.3	5.23114	5.16548	36.4999	16.1932	15.819
	23.25	210.576	4.01223	3.95275	26.2242	17.1938	16.6757
	23.75	203.556	4.73782	4.67625	33.2436	16.0623	15.6634
	24.25	196.839	6.09913	6.01886	39.9611	17.2693	16.8652
	24.75	203.398	4.90252	4.83622	33.4019	16.5036	16.0754
	25.25	201.644	5.37315	5.29774	35.1564	17.2503	16.794
	25.75	203.303	5.14772	5.07478	33.4969	17.2744	16.8048
	26.25	208.59	4.4773	4.40594	28.2096	17.9764	17.4023
	26.75	197.351	5.67916	5.60537	39.4493	16.2571	15.874
	27.25	198.145	5.88627	5.80538	38.6552	17.1937	16.7623
	27.75	197.895	5.65816	5.58293	38.9046	16.3687	15.9692
	28.25	192.109	6.48659	6.40579	44.6906	16.4189	16.0706
	28.75	190.876	6.83864	6.74847	45.9241	16.908	16.5305
	29.25	186.898	7.23672	7.14695	49.9019	16.511	16.1828
	29.75	196.925	5.81607	5.73922	39.8747	16.415	16.0207
	30.25	197.023	5.84725	5.76777	39.7771	16.5435	16.1324
	30.75	194.623	5.91974	5.84365	42.1772	15.8214	15.4583
	31.25	188.34	6.88305	6.79515	48.4597	16.1035	15.7606
	31.75	191.735	6.37116	6.28823	45.0647	16.0102	15.6485
	32.25	199.919	5.58329	5.50214	36.8813	16.9883	16.5213
	32.75	187.684	6.99795	6.90695	49.1156	16.1946	15.8447
	33.25	180.232	7.86157	7.76205	56.5676	15.9744	15.6676
	33.75	171.789	8.9128	8.80409	65.0106	15.9101	15.651
	34.25	178.226	8.26999	8.16592	58.5742	16.2526	15.9528
	34.75	186.187	7.02042	6.93086	50.613	15.759	15.4283
	35.25	177.565	8.05647	7.95661	59.2349	15.6846	15.3993
	35.75	173.864	8.1082	8.0125	62.9365	14.9277	14.681
	36.25	181.386	7.65049	7.55372	55.4141	15.8153	15.5055
	36.75	182.036	7.07163	6.98424	54.7635	14.769	14.4787
	37.25	179.006	7.21304	7.12765	57.7944	14.3333	14.0739
	37.75	174.174	8.1102	8.01173	62.6255	14.979	14.7194
	38.25	177.135	7.57657	7.48346	59.6646	14.6523	14.3814
	38.75	176.088	7.73361	7.63844	60.7119	14.7137	14.4449
	39.25	172.342	8.15121	8.05162	64.4585	14.685	14.4315
	39.75	166.989	8.53655	8.43542	69.8114	14.3229	14.1009
	40.25	174.608	7.90197	7.80263	62.1919	14.7001	14.4274
	40.75	175.233	7.33261	7.24726	61.567	13.7475	13.5105
	41.25	173.737	7.64239	7.54971	63.0625	14.058	13.8083
	41.75	174.2	7.43951	7.35156	62.5998	13.7555	13.5162
	42.25	172.642	7.53057	7.44073	64.1584	13.6298	13.3928
	42.75	161.235	8.28492	8.1922	75.565	12.936	12.756
	43.25	161.135	8.66572	8.56267	75.6653	13.5743	13.3725
	43.75	154.291	8.81403	8.71545	82.509	12.7653	12.6053
	44.25	169.777	7.91348	7.81713	67.0227	13.7626	13.5252
	44.75	166.082	8.26316	8.16365	70.7175	13.7379	13.516
	45.25	162.075	7.91231	7.82443	74.7245	12.4945	12.3165
	45.75	150.411	8.80516	8.70714	86.3893	12.2676	12.1197
	46.25	154.023	8.52707	8.43041	82.777	12.3536	12.1906
	46.75	162.181	8.06079	7.96825	74.6189	12.7719	12.5822
	47.25	158.055	8.31003	8.21484	78.745	12.5718	12.3944
	47.75	158.702	8.16924	8.07531	78.0975	12.4408	12.2609
	48.25	150.137	8.88048	8.77727	86.6634	12.3796	12.2189
	48.75	157.287	7.90024	7.81505	79.5126	11.8177	11.6623
	49.25	150.253	8.12799	8.04176	86.5474	11.3152	11.1812
	49.75	153.859	8.51774	8.41951	82.9415	12.3324	12.1643
	50.25	152.632	8.37507	8.28026	84.1679	11.9716	11.813
	50.75	151.46	8.30283	8.20993	85.3401	11.7282	11.5761
	51.25	148.7	8.58936	8.49194	88.1004	11.8102	11.6609
	51.75	151.427	7.73481	7.65327	85.3731	10.9245	10.7898
	52.25	148.989	8.25722	8.16565	87.8105	11.4124	11.2688
	52.75	141.433	8.65409	8.55702	95.3674	11.1365	11.007
	53.25	145.44	8.44786	8.35234	91.3603	11.292	11.1509
	53.75	143.304	8.44469	8.35088	93.4964	11.0641	10.9327
	54.25	140.577	7.7635	7.68503	96.2228	9.91498	9.81133
	54.75	137.277	8.34934	8.26033	99.5233	10.3603	10.2515
	55.25	144.864	8.21995	8.12992	91.9356	10.9216	10.7906
	55.75	145.144	7.65306	7.57504	91.6562	10.1845	10.0706
	56.25	142.733	8.01493	7.9295	94.067	10.4382	10.3184
	56.75	140.877	8.00477	7.92013	95.9231	10.2621	10.1476
	57.25	131.328	8.83338	8.73234	105.472	10.4671	10.3523
	57.75	138.144	7.84701	7.76645	98.6562	9.82285	9.71973
	58.25	136.923	7.58043	7.505	99.8771	9.40313	9.30793
	58.75	132.845	7.49397	7.42146	103.955	8.98482	8.90103
	63.75	127.442	6.48045	6.4242	109.358	7.49635	7.43234
	64.25	121.344	6.66517	6.60597	115.456	7.3686	7.30732
	64.75	127.198	6.62112	6.56245	109.602	7.65583	7.58913
	65.25	121.932	6.72121	6.66085	114.868	7.47285	7.40932
	65.75	123.701	6.60209	6.54349	113.099	7.44584	7.38168
	66.25	122.947	6.70632	6.6462	113.853	7.53389	7.46917
	66.75	120.697	6.11886	6.06888	116.103	6.74964	6.698
	67.25	120.587	5.63745	5.59503	116.213	6.21718	6.1734
	67.75	117.394	5.67575	5.6327	119.406	6.12248	6.07986
	68.25	116.795	6.1999	6.14839	120.005	6.66147	6.61045
	68.75	113.011	5.73084	5.6869	123.789	6.01029	5.96908
	69.25	114.766	5.95624	5.90858	122.034	6.32481	6.27841
	69.75	116.73	5.99246	5.94408	120.07	6.46229	6.41329
	70.25	120.768	5.82826	5.78217	116.032	6.45311	6.40343
	70.75	117.107	5.5428	5.50137	119.693	5.99031	5.94817
	71.25	116.73	5.66016	5.61686	120.07	6.11067	6.06642
	71.75	117.372	5.47882	5.43822	119.428	5.93702	5.89519
	72.25	115.72	5.81715	5.77136	121.08	6.24244	6.19599
	72.75	117.657	5.48098	5.44021	119.143	5.96769	5.9249
	73.25	123.207	6.13323	6.08183	113.593	6.95412	6.89525
	73.75	112.212	5.05267	5.01824	124.588	5.30575	5.27254
	74.25	117.073	5.44811	5.4077	119.727	5.91852	5.87592
	74.75	108.725	4.6069	4.57817	128.075	4.72715	4.70049
	75.25	117.04	5.00037	4.96637	119.76	5.43245	5.3967
	75.75	112.409	4.9737	4.94013	124.391	5.24488	5.21156
	76.25	112.339	5.01228	4.97811	124.461	5.28292	5.24886
	76.75	111.843	5.06531	5.03043	124.957	5.3246	5.29003
	77.25	111.517	4.85824	4.82621	125.283	5.10635	5.07473
	77.75	113.837	4.95814	4.92465	122.963	5.29175	5.25736
	78.25	108.406	4.73892	4.70835	128.394	4.88324	4.85385
	78.75	112.447	5.00842	4.97422	124.353	5.30562	5.27081
	79.25	111.503	4.68033	4.65045	125.297	4.92995	4.8998
	79.75	106.958	4.60893	4.57999	129.842	4.7194	4.69176
	80.25	107.455	4.71043	4.68018	129.345	4.85133	4.82192
	80.75	108.365	4.27056	4.24565	128.435	4.41189	4.38747
	81.25	105.036	4.34532	4.31952	131.764	4.40052	4.37614
	81.75	108.684	4.49618	4.46856	128.116	4.66195	4.63458
	82.25	105.345	4.2764	4.25141	131.455	4.34423	4.32037
	82.75	106.808	4.28328	4.25819	129.992	4.39538	4.37092
	83.25	104.783	4.16633	4.14259	132.017	4.23226	4.20942
	83.75	106.99	4.45426	4.42711	129.81	4.59009	4.56316
	84.25	106.936	4.33852	4.31272	129.864	4.46667	4.44098
	84.75	106.43	4.24637	4.22167	130.37	4.36597	4.34147
	85.25	105.906	3.98089	3.9592	130.894	4.08193	4.06059
	85.75	105.212	4.07215	4.04944	131.588	4.16036	4.13803
	86.25	106.092	4.2917	4.26644	130.708	4.41798	4.39261
	86.75	106.718	3.73553	3.71639	130.082	3.85915	3.83986
	87.25	106.963	4.27551	4.25042	129.837	4.43081	4.40514
	87.75	101.272	3.80094	3.78114	135.528	3.80108	3.78224
	88.25	104.589	3.62654	3.60851	132.211	3.7068	3.68886
	88.75	106.355	3.8325	3.81233	130.445	3.96265	3.94208
	89.25	104.119	3.53043	3.51333	132.681	3.60262	3.58563
	89.75	104.975	3.90985	3.88887	131.825	4.01586	3.99462
	90.25	102.893	3.51578	3.49883	133.907	3.56761	3.55087
	90.75	102.439	3.61929	3.60132	134.361	3.66623	3.64843
	91.25	102.168	3.67608	3.65754	134.632	3.71986	3.70145
	91.75	102.583	3.39282	3.37703	134.217	3.44453	3.42878
	92.25	99.5556	3.52212	3.50511	137.244	3.51077	3.49437
	92.75	104.474	3.55069	3.53337	132.326	3.65146	3.6337
	93.25	104.532	3.54755	3.53026	132.268	3.65376	3.63595
	93.75	101.947	3.44004	3.42381	134.853	3.49124	3.47497
	94.25	100.298	3.49036	3.47366	136.502	3.5102	3.49369
	94.75	101.804	3.33665	3.32137	134.996	3.38634	3.37096
	95.25	102.091	3.2966	3.28168	134.709	3.3581	3.3429
	95.75	100.713	3.12998	3.11655	136.087	3.16848	3.15499
	96.25	101.755	3.39757	3.38173	135.045	3.46085	3.44469
	96.75	105.136	3.69436	3.67558	131.664	3.83994	3.81988
	97.25	100.988	3.20249	3.18842	135.812	3.25148	3.2372
	97.75	100.731	3.28575	3.27095	136.069	3.33461	3.31953
	98.25	101.525	3.35041	3.33501	135.275	3.41862	3.40272
	98.75	97.243	2.92885	2.9171	139.557	2.91618	2.90457
	99.25	101.442	3.06893	3.05601	135.358	3.13405	3.12068
	99.75	98.4217	3.11484	3.10155	138.378	3.12728	3.11393
	100.25	98.6155	3.27061	3.25596	138.185	3.29111	3.27629
	100.75	98.1112	2.95498	2.94303	138.689	2.96964	2.95755
	101.25	101.307	3.14566	3.13209	135.493	3.2233	3.20902
	101.75	100.551	3.1253	3.11191	136.249	3.19343	3.17942
	102.25	98.2886	2.89887	2.88736	138.511	2.92308	2.91134
	102.75	99.9863	2.92809	2.91635	136.814	2.98751	2.97522
	103.25	97.3781	2.70278	2.69278	139.422	2.71392	2.70375
	103.75	99.8339	3.09514	3.08202	136.966	3.16002	3.14615
	104.25	100.143	3.00403	2.99167	136.657	3.07324	3.06016
	104.75	101.59	2.95621	2.94422	135.21	3.05408	3.04114
	105.25	97.7304	2.62391	2.61449	139.07	2.64888	2.63918
	105.75	100.669	2.89479	2.88331	136.131	2.98462	2.97223
	106.25	100.449	2.81475	2.80389	136.351	2.89334	2.8817
	106.75	98.4096	2.76596	2.75549	138.39	2.80856	2.79761
	107.25	97.3346	2.66236	2.65267	139.465	2.69371	2.68363
	107.75	100.865	2.74683	2.73648	135.935	2.83759	2.82639
	108.25	101.086	2.78212	2.77151	135.714	2.88476	2.8731
	108.75	97.1496	2.27499	2.26792	139.65	2.31386	2.30639
	109.25	98.2916	2.29813	2.2909	138.508	2.35303	2.34528
	109.75	99.1107	2.59661	2.58739	137.689	2.67154	2.66152
	110.25	97.2324	2.42081	2.41281	139.568	2.46765	2.45911
	110.75	102.056	2.6959	2.68593	134.744	2.83076	2.81947
	111.25	99.0338	2.44999	2.44178	137.766	2.53028	2.52127
	111.75	101.679	2.41162	2.40364	135.121	2.53169	2.52264
	112.25	99.5252	2.49875	2.4902	137.275	2.59427	2.58478
	112.75	98.9544	2.24447	2.23758	137.846	2.32406	2.31644
	113.25	98.9199	2.56212	2.55314	137.88	2.65881	2.64883
	113.75	98.2556	2.18535	2.17882	138.544	2.26018	2.25297
	114.25	98.549	2.31733	2.30999	138.251	2.40395	2.39577
	114.75	98.086	2.34841	2.34087	138.714	2.43174	2.42337
	115.25	98.6914	2.31575	2.30842	138.109	2.40803	2.39982
	115.75	98.8114	2.42378	2.41575	137.989	2.52662	2.51756
	116.25	101.21	2.15653	2.15015	135.59	2.27867	2.27129
	116.75	99.5798	2.33128	2.32384	137.22	2.44632	2.43781
	117.25	98.0508	2.00522	1.99972	138.749	2.08784	2.08165
	117.75	97.2473	2.25493	2.24799	139.553	2.33627	2.32852
	118.25	101.176	2.27697	2.26986	135.624	2.41843	2.4101
	118.75	98.7088	2.20807	2.20141	138.091	2.31202	2.30441
	119.25	97.2122	2.07129	2.06543	139.588	2.15397	2.14737
	119.75	97.6097	2.15937	2.15301	139.19	2.25153	2.24432
	120.25	97.1609	2.16606	2.15966	139.639	2.25614	2.2489
	120.75	98.9195	2.12441	2.11825	137.881	2.23464	2.22751
	121.25	99.3902	2.25345	2.24651	137.41	2.38118	2.37308
	121.75	99.74	2.18394	2.17742	137.06	2.31186	2.30423
	122.25	96.9806	1.94786	1.94268	139.819	2.0325	2.02661
	122.75	98.1782	2.02223	2.01664	138.622	2.12627	2.11981
	123.25	98.0589	2.10042	2.09439	138.741	2.20757	2.20061
	128.25	97.2865	1.8265	1.82195	139.513	1.93826	1.93287
	128.75	97.6773	1.86894	1.86418	139.123	1.98506	1.97941
	129.25	99.4931	2.1808	2.1743	137.307	2.3423	2.33443
	129.75	98.0302	2.21986	2.21314	138.77	2.36538	2.35736
	130.25	98.6567	1.99405	1.98862	138.143	2.13477	2.12824
	130.75	98.8599	2.07077	2.06491	137.94	2.21842	2.21136
	131.25	99.4669	2.01412	2.00857	137.333	2.16771	2.16096
	131.75	98.5474	2.14977	2.14346	138.253	2.30229	2.29469
	132.25	98.6651	1.95141	1.9462	138.135	2.0923	2.08602
	132.75	101.466	2.17404	2.16755	135.334	2.36791	2.35985
	133.25	101.275	1.94497	1.93978	135.525	2.12069	2.11422
	133.75	99.3848	2.02932	2.02368	137.415	2.18256	2.17573
	134.25	98.4822	2.0253	2.01969	138.318	2.16614	2.15941
	134.75	101.076	2.18036	2.17384	135.724	2.36688	2.35884
	135.25	98.0889	2.09402	2.08803	138.711	2.22758	2.22047
	135.75	96.283	2.03796	2.0323	140.517	2.13849	2.13195
	136.25	96.7356	2.05369	2.04794	140.064	2.16414	2.15745
	136.75	96.2546	1.85223	1.84755	140.545	1.94464	1.93924
	137.25	97.8763	2.30503	2.29778	138.924	2.4309	2.42246
	137.75	93.2684	2.0448	2.03912	143.532	2.09122	2.08499
	138.25	92.5631	2.13205	2.12588	144.237	2.16584	2.15917
	138.75	92.7691	2.11538	2.1093	144.031	2.14171	2.1352
	139.25	91.6568	2.46578	2.45752	145.143	2.47832	2.46962
	139.75	92.2784	2.45903	2.45081	144.522	2.47839	2.4697
	140.25	93.5725	2.41344	2.4055	143.227	2.45198	2.4435
	140.75	93.8993	2.82987	2.81897	142.901	2.87864	2.86695
	141.25	92.3808	2.79691	2.78627	144.419	2.81035	2.79924
	141.75	93.1743	2.65764	2.64802	143.626	2.68522	2.6751
	142.25	93.4614	2.7465	2.73623	143.339	2.78224	2.77139
	142.75	91.9952	2.65922	2.6496	144.805	2.66654	2.65655
	143.25	91.7751	2.71491	2.70488	145.025	2.71025	2.69995
	143.75	92.1747	2.81434	2.80356	144.625	2.8096	2.79855
	144.25	93.2146	3.03539	3.02285	143.585	3.04909	3.03608
	144.75	93.1725	2.89152	2.88013	143.628	2.90107	2.88931
	145.25	90.3288	2.8396	2.82863	146.471	2.7926	2.78169
	145.75	91.2714	3.09335	3.08033	145.529	3.05505	3.04205
	146.25	90.4436	3.16232	3.1487	146.356	3.09391	3.0806
	146.75	88.0059	3.18122	3.16744	148.794	3.06488	3.05181
	147.25	86.6473	3.33142	3.3163	150.153	3.16037	3.14649
	147.75	84.4229	3.24476	3.23038	152.377	3.025	3.01231
	148.25	82.8065	2.96764	2.95559	153.993	2.72392	2.71359
	148.75	81.615	3.35971	3.34424	155.185	3.04235	3.0295
	149.25	81.259	3.52881	3.51172	155.541	3.17234	3.15836
	149.75	81.1139	3.73111	3.71195	155.686	3.31992	3.30461
	150.25	77.9218	3.46557	3.44894	158.878	2.99752	2.98499
	150.75	77.3856	3.80678	3.78666	159.414	3.25075	3.23595
	151.25	77.0965	4.05651	4.0336	159.704	3.43311	3.41661
	151.75	75.2263	3.7034	3.68417	161.574	3.06529	3.05208
	152.25	71.5684	3.95885	3.93669	165.232	3.16112	3.14691
	152.75	71.6128	4.39914	4.37169	165.187	3.48489	3.46762
	153.25	69.6239	4.00583	3.98292	167.176	3.10165	3.08783
	153.75	68.3063	4.42166	4.39353	168.494	3.35371	3.33749
	154.25	70.0399	4.69474	4.66304	166.76	3.59072	3.57219
	154.75	64.8629	3.99739	3.97414	171.937	2.91626	2.9038
	155.25	66.2612	4.50553	4.47594	170.539	3.29717	3.28126
	155.75	62.2884	4.3021	4.27491	174.512	3.03732	3.02361
	156.25	66.3208	5.05085	5.0135	170.479	3.66709	3.64737
	156.75	58.6984	3.97028	3.9469	178.102	2.68637	2.67541
	157.25	62.8758	4.83222	4.79772	173.924	3.37532	3.35829
	157.75	57.0334	3.94086	3.91767	179.767	2.60664	2.59622
	158.25	60.138	4.50022	4.47002	176.662	3.04719	3.03311
	158.75	57.9714	4.26398	4.2368	178.829	2.82475	2.81251
	159.25	54.8341	4.07718	4.05218	181.966	2.61572	2.60507
	159.75	53.3448	3.95211	3.9286	183.455	2.49616	2.48638
	160.25	54.4017	4.50516	4.47463	182.398	2.86866	2.8558
	160.75	52.5821	3.92931	3.90604	184.218	2.45917	2.44964
	161.25	52.8353	4.22463	4.19782	183.965	2.6481	2.63704
	161.75	52.6501	3.74335	3.72223	184.15	2.33938	2.33074
	162.25	52.6097	3.91194	3.88888	184.19	2.43497	2.42558
	162.75	50.2067	3.68504	3.6645	186.593	2.246	2.23796
	163.25	53.2367	4.40639	4.37707	183.563	2.75487	2.74289
	163.75	51.9405	4.17958	4.15317	184.86	2.5721	2.56157
	164.25	51.1247	4.16682	4.14053	185.675	2.5428	2.53248
	164.75	51.7074	4.35088	4.3222	185.093	2.66544	2.65412
	165.25	49.2614	3.74984	3.72851	187.539	2.24483	2.23672
	165.75	49.3322	3.78737	3.76559	187.468	2.26925	2.26097
	166.25	48.7152	3.91967	3.89635	188.085	2.33477	2.32599
	166.75	53.0045	4.64607	4.61351	183.796	2.89159	2.87835
	167.25	46.8941	3.52714	3.5082	189.906	2.05774	2.05086
	167.75	47.8836	3.62865	3.60867	188.916	2.14194	2.13452
	168.25	48.0192	3.72602	3.70496	188.781	2.20339	2.19554
	168.75	50.1003	4.57987	4.54818	186.7	2.76634	2.75407
	169.25	48.7848	3.93041	3.90704	188.015	2.34699	2.33812
	169.75	47.1496	3.58942	3.56987	189.65	2.10803	2.10084
	170.25	48.6842	4.04152	4.01681	188.116	2.40923	2.39988
	170.75	48.1781	3.99115	3.96707	188.622	2.3737	2.36463
	171.25	48.9446	4.0768	4.05167	187.855	2.44205	2.43247
	171.75	48.8744	4.06762	4.04265	187.926	2.43848	2.42893
	172.25	49.2252	4.04705	4.02233	187.575	2.43351	2.42401
	172.75	50.6294	4.22028	4.1935	186.171	2.58165	2.57103
	173.25	50.1613	4.25846	4.23112	186.639	2.58578	2.57509
	173.75	47.2083	4.02863	4.00401	189.592	2.36889	2.35981
	174.25	50.194	4.31842	4.29031	186.606	2.61718	2.60622
	174.75	48.4095	4.01838	3.994	188.391	2.39448	2.38525
	175.25	47.7738	3.85286	3.83039	189.026	2.28232	2.27392
	175.75	48.7246	4.08066	4.05555	188.075	2.44862	2.439
	176.25	47.0677	3.65865	3.63843	189.732	2.15843	2.15091
	176.75	49.0465	3.86322	3.84078	187.753	2.33353	2.32481
	177.25	48.4792	4.01266	3.98845	188.321	2.41176	2.40244
	177.75	46.9547	3.55125	3.53219	189.845	2.09923	2.09212
	178.25	45.7661	3.65264	3.63245	191.034	2.13024	2.1229
	178.75	48.2531	3.8813	3.85865	188.547	2.33125	2.32255
	179.25	48.0531	3.63121	3.61137	188.747	2.17446	2.16688
	179.75	49.5601	3.90119	3.87834	187.24	2.37387	2.36489
	180.25	48.4523	3.70488	3.68426	188.348	2.23526	2.22727
	180.75	48.7187	3.87096	3.8485	188.081	2.34185	2.33309
	181.25	49.4271	3.84356	3.82145	187.373	2.34781	2.33904
	181.75	47.4363	3.85019	3.8279	189.364	2.30101	2.29252
	182.25	46.665	3.59309	3.57365	190.135	2.13164	2.12434
	182.75	48.6444	3.81269	3.79089	188.156	2.30838	2.29987
	183.25	48.2426	3.61935	3.59969	188.557	2.18548	2.17785
	183.75	47.759	3.7545	3.73333	189.041	2.25855	2.2504
	184.25	48.883	3.96747	3.9439	187.917	2.41321	2.40394
	184.75	48.6413	3.9053	3.88246	188.159	2.36945	2.3605
	185.25	48.2892	3.66951	3.64932	188.511	2.22126	2.21339
	185.75	48.5805	3.84962	3.82744	188.219	2.33574	2.32705
	186.25	48.6155	3.95582	3.93239	188.184	2.40642	2.39721
	186.75	47.878	3.83427	3.81225	188.922	2.31671	2.30815
	187.25	49.4184	3.95987	3.93646	187.382	2.43296	2.42357
	187.75	48.3193	3.62643	3.60675	188.481	2.20125	2.19354
	192.75	49.6639	3.81805	3.79634	187.136	2.36552	2.35668
	193.25	51.647	4.20693	4.18072	185.153	2.65945	2.64836
	193.75	51.3706	4.16802	4.14225	185.429	2.6258	2.61497
	194.25	49.8284	3.75062	3.72969	186.972	2.32694	2.3184
	194.75	49.943	3.70932	3.68888	186.857	2.30829	2.29989
	195.25	51.2348	4.09071	4.06592	185.565	2.57864	2.5682
	195.75	49.206	3.5888	3.56962	187.594	2.21704	2.20927
	196.25	50.6511	3.92608	3.90323	186.149	2.46581	2.45626
	196.75	51.4343	3.99955	3.97587	185.366	2.52995	2.51992
	197.25	49.8817	3.6306	3.61102	186.918	2.26304	2.25498
	197.75	51.9449	4.06464	4.0402	184.855	2.5809	2.57047
	198.25	49.9198	3.90925	3.88656	186.88	2.43681	2.42746
	198.75	50.6939	3.81713	3.79554	186.106	2.40002	2.39098
	199.25	51.8726	3.99951	3.97588	184.927	2.54042	2.53032
	199.75	50.5889	3.70015	3.67987	186.211	2.32657	2.31807
	200.25	50.1037	3.76417	3.74317	186.696	2.35485	2.34613
	200.75	51.7325	4.05385	4.02955	185.068	2.57809	2.5677
	201.25	50.8191	3.87516	3.85294	185.981	2.44609	2.43671
	201.75	50.0065	3.53308	3.51458	186.794	2.21425	2.20655
	202.25	51.4678	3.92012	3.89741	185.332	2.48988	2.48019
	202.75	51.6693	3.90139	3.87891	185.131	2.48111	2.47148
	203.25	51.9701	3.8516	3.82971	184.83	2.45811	2.44867
	203.75	50.5138	3.68137	3.66129	186.286	2.31424	2.30584
	204.25	52.0089	3.86164	3.83963	184.791	2.46589	2.45639
	204.75	49.8181	3.59802	3.57882	186.982	2.24887	2.24091
	205.25	51.5515	3.83595	3.81423	185.248	2.44417	2.43484
	205.75	51.2609	3.60663	3.5874	185.539	2.29074	2.28254
	206.25	52.1692	3.94371	3.92075	184.631	2.52673	2.51677
	206.75	51.7992	3.78317	3.76204	185.001	2.41529	2.40618
	207.25	51.3186	3.90469	3.88217	185.481	2.47944	2.46983
	207.75	52.0598	3.85161	3.82975	184.74	2.47002	2.46051
	208.25	51.7573	3.88665	3.86439	185.043	2.48567	2.47604
	208.75	52.5888	3.86879	3.84678	184.211	2.49708	2.48738
	209.25	52.4599	3.77161	3.75068	184.34	2.43074	2.42155
	209.75	52.192	3.82146	3.79997	184.608	2.46113	2.45171
	210.25	50.9386	3.49528	3.47726	185.861	2.22192	2.21421
	210.75	51.8811	3.69995	3.67979	184.919	2.37167	2.36291
	211.25	54.5	4.37886	4.35075	182.3	2.87479	2.86201
	211.75	52.3593	3.95488	3.93187	184.441	2.54969	2.53959
	212.25	53.3165	4.03025	4.00641	183.484	2.62175	2.6111
	212.75	53.6252	4.03374	4.00988	183.175	2.63387	2.62313
	213.25	52.1983	3.83927	3.8176	184.602	2.4756	2.46608
	213.75	51.764	3.60455	3.58542	185.036	2.31475	2.30641
	214.25	51.2716	3.62723	3.60786	185.528	2.32003	2.31164
	214.75	51.8348	3.64973	3.63014	184.965	2.34816	2.33959
	215.25	52.1809	3.79602	3.77486	184.619	2.4479	2.43859
	215.75	52.7914	3.92319	3.90061	184.009	2.54605	2.536
	216.25	50.4354	3.42681	3.4095	186.365	2.17947	2.17206
	216.75	52.1328	3.75484	3.73412	184.667	2.42788	2.41873
	217.25	51.2156	3.33768	3.32128	185.584	2.13811	2.131
	217.75	52.1755	3.55788	3.5393	184.625	2.30967	2.30141
	218.25	51.4297	3.56846	3.54975	185.37	2.29669	2.2885
	218.75	52.1612	3.75481	3.73411	184.639	2.43117	2.42201
	219.25	51.8466	3.71678	3.69651	184.953	2.40514	2.39617
	219.75	51.6258	3.78007	3.75908	185.174	2.4353	2.42609
	220.25	52.7126	3.81074	3.78946	184.087	2.48026	2.47074
	220.75	52.7503	3.84361	3.82196	184.05	2.5008	2.49111
	221.25	53.6028	3.94342	3.92069	183.197	2.59366	2.58328
	221.75	53.106	3.73921	3.71878	183.694	2.45012	2.44085
	222.25	54.2828	4.08405	4.05973	182.517	2.70418	2.69293
	222.75	52.8798	3.8023	3.78114	183.92	2.48578	2.47623
	223.25	53.2486	3.77195	3.75116	183.551	2.4777	2.46823
	223.75	52.8537	3.80594	3.78476	183.946	2.49341	2.48381
	224.25	51.9851	3.56362	3.54498	184.815	2.31492	2.30663
	224.75	53.1398	3.80098	3.77987	183.66	2.49344	2.48384
	225.25	52.3714	3.52649	3.50828	184.429	2.29921	2.29103
	225.75	53.5395	4.03263	4.00888	183.261	2.65458	2.64372
	226.25	52.9593	3.458	3.44051	183.841	2.2652	2.25727
	226.75	54.7041	3.8983	3.87617	182.096	2.60115	2.59077
	227.25	54.2793	4.10543	4.08087	182.521	2.72733	2.7159
	227.75	52.2371	3.55938	3.54085	184.563	2.32338	2.31505
	228.25	53.5202	3.73537	3.71502	183.28	2.46621	2.45685
	228.75	53.7077	3.7453	3.72486	183.092	2.47871	2.46926
	229.25	52.3935	3.73909	3.71866	184.407	2.44237	2.43315
	229.75	52.675	3.56203	3.54349	184.125	2.33451	2.3261
	230.25	52.3618	3.57592	3.55724	184.438	2.33907	2.33063
	230.75	53.1358	3.68693	3.66711	183.664	2.43029	2.4212
	231.25	54.0031	3.96531	3.94241	182.797	2.63416	2.62351
	231.75	53.0072	3.69125	3.67139	183.793	2.43318	2.42407
	232.25	54.0864	4.03397	4.01026	182.714	2.68128	2.67024
	232.75	54.3317	3.78785	3.76697	182.468	2.52512	2.51534
	233.25	53.7485	3.66272	3.64319	183.051	2.43259	2.4235
	233.75	52.5307	3.37242	3.35582	184.269	2.22051	2.21292
	234.25	53.117	3.53204	3.51386	183.683	2.3318	2.32343
	234.75	54.8948	3.82887	3.8076	181.905	2.56928	2.55918
	235.25	54.1907	3.70425	3.68432	182.609	2.47148	2.46211
	235.75	54.3718	3.63152	3.61236	182.428	2.42835	2.41932
	236.25	55.6401	3.93028	3.90791	181.16	2.6619	2.65108
	236.75	55.3001	3.74548	3.72512	181.5	2.52661	2.51685
	237.25	53.5008	3.44652	3.42924	183.299	2.29034	2.28229
	237.75	54.0962	3.68339	3.66369	182.704	2.46712	2.45781
	238.25	54.4833	3.812	3.79092	182.317	2.55936	2.54934
	238.75	54.1601	3.52661	3.50855	182.64	2.35501	2.34651
	239.25	55.269	3.87717	3.85539	181.531	2.61836	2.60789
	239.75	54.7162	3.56564	3.5472	182.084	2.39811	2.38931
	240.25	54.8925	3.83468	3.81336	181.908	2.58144	2.57125
	240.75	55.0234	3.82011	3.79898	181.777	2.58426	2.57407
	241.25	54.8623	3.75927	3.73879	181.938	2.53246	2.52266
	241.75	55.3137	3.77181	3.75123	181.486	2.55288	2.54294
	242.25	53.9572	3.39362	3.37691	182.843	2.27384	2.26593
	242.75	54.8245	3.92561	3.9033	181.975	2.65265	2.64191
	243.25	53.4877	3.46086	3.44348	183.312	2.30813	2.29996
	243.75	55.3971	3.86852	3.84687	181.403	2.62393	2.61344
	244.25	55.1199	3.51842	3.50052	181.68	2.38978	2.38108
	244.75	55.2324	3.73298	3.71284	181.568	2.53444	2.52466
	245.25	54.911	3.78774	3.76699	181.889	2.56512	2.55509
	245.75	54.5735	3.34399	3.32781	182.226	2.25708	2.2493
	246.25	53.7831	3.46751	3.45009	183.017	2.32667	2.31839
	246.75	54.504	3.56246	3.54411	182.296	2.40635	2.39752
	247.25	54.6218	3.40846	3.39165	182.178	2.30219	2.2941
	247.75	56.3803	3.99872	3.97569	180.42	2.74761	2.73615
	248.25	55.8143	3.93389	3.91157	180.986	2.68843	2.67745
	248.75	52.6732	3.30595	3.29007	184.127	2.19784	2.19044
	249.25	54.7934	3.49275	3.47511	182.007	2.36586	2.35732
	249.75	55.4285	3.75119	3.73089	181.371	2.55891	2.54896
	250.25	56.717	3.77563	3.7551	180.083	2.60515	2.59486
	250.75	55.1998	3.44276	3.42566	181.6	2.34737	2.33899
	251.25	55.4297	3.53864	3.52059	181.37	2.41908	2.41018
	251.75	54.3877	3.35266	3.33641	182.412	2.26784	2.26
	252.25	55.8546	3.87973	3.85805	180.945	2.66202	2.65127
	257.25	55.0284	3.51668	3.49888	181.772	2.41259	2.40377
	257.75	56.0363	3.63944	3.62043	180.764	2.51817	2.50859
	258.25	55.5367	3.6031	3.58445	181.263	2.48048	2.47117
	258.75	56.4003	3.58654	3.5681	180.4	2.49148	2.48211
	259.25	56.492	3.57971	3.56133	180.308	2.48481	2.47548
	259.75	56.8712	3.81131	3.79048	179.929	2.65411	2.64348
	260.25	56.5347	3.63271	3.61377	180.265	2.52326	2.51364
	260.75	55.5188	3.50227	3.48465	181.281	2.41437	2.40555
	261.25	55.6805	3.37197	3.35564	181.12	2.32798	2.31977
	261.75	56.052	3.59155	3.57305	180.748	2.48747	2.47812
	262.25	57.0079	3.75188	3.73173	179.792	2.62459	2.61421
	262.75	56.8421	3.52835	3.51053	179.958	2.46468	2.45552
	263.25	56.449	3.61006	3.59137	180.351	2.50908	2.49957
	263.75	55.9378	3.59199	3.57348	180.862	2.48596	2.47662
	264.25	56.0587	3.56579	3.54757	180.741	2.47871	2.46943
	264.75	57.2092	3.8189	3.79804	179.591	2.67639	2.66561
	265.25	57.6324	3.8347	3.81368	179.168	2.69495	2.68402
	265.75	56.8067	3.45961	3.44247	179.993	2.41878	2.40997
	266.25	57.1068	3.77454	3.75415	179.693	2.64029	2.62979
	266.75	56.9874	3.73765	3.71766	179.813	2.61385	2.60356
	267.25	57.464	3.76112	3.74092	179.336	2.64341	2.6329
	267.75	59.0961	3.93113	3.90914	177.704	2.80458	2.7928
	268.25	56.8133	3.54759	3.52958	179.987	2.48188	2.4726
	268.75	55.7575	3.4788	3.46146	181.043	2.41324	2.40445
	269.25	56.2493	3.34881	3.33276	180.551	2.33332	2.32511
	269.75	56.5629	3.70289	3.68328	180.237	2.59033	2.58022
	270.25	56.759	3.63354	3.61468	180.041	2.54528	2.53553
	270.75	56.1474	3.35606	3.33994	180.653	2.34284	2.33457
	271.25	55.7754	3.3549	3.33878	181.025	2.33331	2.32509
	271.75	57.666	3.70478	3.6852	179.134	2.61871	2.60841
	272.25	57.3679	3.58358	3.56525	179.432	2.52591	2.51632
	272.75	57.1086	3.55139	3.53339	179.691	2.49819	2.48881
	273.25	57.9692	3.88105	3.8596	178.831	2.74772	2.73639
	273.75	56.6537	3.40217	3.38563	180.146	2.38871	2.38013
	274.25	57.3878	3.45937	3.44231	179.412	2.44085	2.4319
	274.75	56.4213	3.2741	3.25879	180.379	2.29273	2.28482
	275.25	57.961	3.50904	3.49151	178.839	2.49379	2.48447
	275.75	56.5658	3.47284	3.4556	180.234	2.43554	2.42662
	276.25	55.7877	3.15789	3.14362	181.012	2.19932	2.19202
	276.75	57.2048	3.29264	3.27718	179.595	2.32615	2.31802
	277.25	56.9897	3.25381	3.2387	179.81	2.29074	2.28285
	277.75	57.7369	3.71484	3.6952	179.063	2.6389	2.62846
	278.25	57.9215	3.56084	3.54279	178.879	2.52715	2.51757
	278.75	57.3586	3.46542	3.44831	179.441	2.45589	2.44684
	279.25	57.5862	3.53496	3.51716	179.214	2.50148	2.49209
	279.75	57.0261	3.23148	3.21658	179.774	2.27895	2.27115
	280.25	57.272	3.71144	3.69181	179.528	2.62298	2.61266
	280.75	57.8517	3.57613	3.55795	178.948	2.54043	2.53076
	281.25	56.5407	3.14535	3.13123	180.259	2.21597	2.2086
	281.75	57.9382	3.56703	3.54893	178.862	2.54041	2.53074
	282.25	57.114	3.39323	3.37683	179.686	2.39701	2.38838
	282.75	57.8857	3.54834	3.53044	178.914	2.52858	2.51901
	283.25	57.5774	3.48969	3.47236	179.223	2.47789	2.46869
	283.75	57.9632	3.43967	3.42286	178.837	2.45491	2.44589
	284.25	58.4729	3.55258	3.53466	178.327	2.54397	2.53429
	284.75	57.9829	3.51854	3.50095	178.817	2.51219	2.50275
	285.25	58.7773	3.47152	3.45442	178.023	2.49083	2.48156
	285.75	57.3805	3.27079	3.25557	179.419	2.322	2.31392
	286.25	59.0903	3.75707	3.73705	177.71	2.70297	2.69206
	286.75	57.7942	3.37521	3.35903	179.006	2.41037	2.40168
	287.25	58.7134	3.44343	3.42662	178.087	2.47684	2.46768
	287.75	58.3057	3.38403	3.36778	178.494	2.4273	2.4185
	288.25	56.3774	3.2383	3.22335	180.423	2.28535	2.27751
	288.75	58.0508	3.58666	3.5684	178.749	2.56543	2.5556
	289.25	57.7949	3.24528	3.23032	179.005	2.31843	2.31039
	289.75	58.9136	3.59965	3.5813	177.886	2.59678	2.58673
	290.25	58.6873	3.49063	3.47336	178.113	2.51096	2.50155
	290.75	57.505	3.32178	3.30611	179.295	2.36816	2.35977
	291.25	57.7699	3.59268	3.57436	179.03	2.5681	2.55825
	291.75	59.6674	3.70086	3.6815	177.133	2.68883	2.67807
	292.25	57.7134	3.30007	3.2846	179.087	2.35798	2.34966
	292.75	57.6943	3.2256	3.21084	179.106	2.30767	2.29971
	293.25	58.9162	3.52693	3.50932	177.884	2.55487	2.54515
	293.75	58.7315	3.5773	3.55919	178.068	2.58575	2.57579
	294.25	56.998	3.08542	3.0719	179.802	2.19752	2.1903
	294.75	58.5968	3.54667	3.52887	178.203	2.55835	2.5486
	295.25	58.0991	3.25712	3.2421	178.701	2.34544	2.33724
	295.75	58.8223	3.51779	3.50028	177.978	2.5475	2.53784
	296.25	57.8374	3.24116	3.22627	178.963	2.32688	2.31881
	296.75	58.2726	3.13237	3.11847	178.527	2.2574	2.2498
	297.25	57.7153	3.11132	3.0976	179.085	2.23331	2.22586
	297.75	59.2412	3.58436	3.56621	177.559	2.60066	2.5906
	298.25	59.3231	3.58168	3.56355	177.477	2.60191	2.59184
	298.75	60.2025	3.54069	3.52302	176.598	2.60014	2.59011
	299.25	59.4976	3.65391	3.63506	177.302	2.66263	2.65209
	299.75	57.9297	3.18989	3.17548	178.87	2.29708	2.28921
	300.25	58.499	3.33947	3.3237	178.301	2.41425	2.40557
	300.75	58.2371	3.27368	3.25851	178.563	2.36068	2.35238
	301.25	58.1032	3.27547	3.26028	178.697	2.36311	2.35479
	301.75	59.2723	3.40608	3.38971	177.528	2.48104	2.47189
	302.25	58.8576	3.47747	3.46039	177.942	2.52292	2.51345
	302.75	58.7678	3.53755	3.51986	178.032	2.56367	2.55389
	303.25	59.1496	3.44461	3.42785	177.65	2.50434	2.49501
	303.75	59.7122	3.34962	3.3338	177.088	2.44771	2.43881
	304.25	58.9788	3.28665	3.2714	177.821	2.38828	2.3798
	304.75	57.6933	3.33234	3.31662	179.107	2.4002	2.39162
	305.25	57.8084	3.30146	3.28603	178.992	2.37613	2.36771
	305.75	58.3823	3.40181	3.38546	178.418	2.46668	2.45764
	306.25	59.2496	3.48822	3.47106	177.55	2.5437	2.5341
	306.75	58.6515	3.3386	3.32286	178.149	2.42476	2.41602
	307.25	59.1134	3.36114	3.34521	177.687	2.45052	2.4416
	307.75	58.5823	3.41061	3.39417	178.218	2.47678	2.46766
	308.25	58.9114	3.35771	3.3418	177.889	2.44546	2.43658
	308.75	59.0032	3.38688	3.37069	177.797	2.46915	2.4601
	309.25	58.4559	3.43411	3.41746	178.344	2.49598	2.48672
	309.75	59.3958	3.26193	3.24694	177.404	2.39018	2.38171
	310.25	58.574	3.24893	3.23404	178.226	2.36815	2.35983
	310.75	58.7801	3.37161	3.35558	178.02	2.45439	2.44545
	311.25	59.9483	3.51232	3.49496	176.852	2.58048	2.57061
	311.75	59.9379	3.48253	3.46546	176.862	2.56536	2.55561
	312.25	59.8525	3.36846	3.35249	176.947	2.47874	2.46964
	312.75	58.908	3.26576	3.25073	177.892	2.38837	2.37991
	313.25	59.4055	3.36868	3.3527	177.395	2.46996	2.46092
	313.75	59.7301	3.5451	3.52742	177.07	2.60854	2.59846
	314.25	59.3916	3.4268	3.41028	177.408	2.51607	2.5067
	314.75	59.143	3.45184	3.43506	177.657	2.5278	2.51833
	315.25	59.5382	3.27903	3.26391	177.262	2.4118	2.40318
	315.75	59.6885	3.40941	3.39307	177.112	2.51244	2.5031
	316.25	58.9169	3.18876	3.17444	177.883	2.33261	2.32454
	316.75	58.2321	3.25798	3.24301	178.568	2.37206	2.36371
	321.75	60.4358	3.27792	3.26285	176.364	2.43767	2.4289
	322.25	60.3226	3.4063	3.39003	176.477	2.53446	2.52498
	322.75	59.4027	3.16499	3.15092	177.397	2.33453	2.32648
	323.25	61.137	3.42893	3.41248	175.663	2.56592	2.55622
	323.75	60.7049	3.31968	3.30424	176.095	2.47602	2.46698
	324.25	60.1312	3.29771	3.28246	176.669	2.44644	2.43761
	324.75	60.3744	3.46911	3.45224	176.426	2.57802	2.56821
	325.25	60.5187	3.20755	3.19314	176.281	2.39127	2.38284
	325.75	61.4815	3.6188	3.60049	175.319	2.71846	2.70758
	326.25	60.2591	3.40182	3.3856	176.541	2.53037	2.52092
	326.75	61.4817	3.42771	3.4113	175.318	2.57655	2.56679
	327.25	61.1994	3.54795	3.53035	175.601	2.65839	2.64798
	327.75	59.8346	3.20132	3.18695	176.965	2.37475	2.36643
	328.25	61.3216	3.41223	3.39596	175.478	2.56314	2.55348
	328.75	59.8713	3.34192	3.32625	176.929	2.4782	2.46913
	329.25	60.2218	3.40866	3.39238	176.578	2.53431	2.52484
	329.75	59.7525	3.24595	3.23118	177.048	2.41233	2.40374
	330.25	61.4383	3.52146	3.50413	175.362	2.64787	2.63755
	330.75	61.2488	3.33663	3.32107	175.551	2.50741	2.49816
	331.25	60.4171	3.28975	3.2746	176.383	2.45673	2.44784
	331.75	60.2212	3.39882	3.38265	176.579	2.53892	2.52942
	332.25	60.2207	3.16353	3.14952	176.579	2.36289	2.35467
	332.75	60.5704	3.3544	3.33867	176.23	2.51248	2.50319
	333.25	60.1862	3.27162	3.25664	176.614	2.43989	2.43111
	333.75	60.6338	3.29454	3.27936	176.166	2.46969	2.46071
	334.25	61.04	3.11055	3.09704	175.76	2.33853	2.33049
	334.75	61.3139	3.43851	3.422	175.486	2.59112	2.58125
	335.25	59.9746	3.07167	3.05846	176.825	2.29701	2.28924
	335.75	61.0855	3.34756	3.33191	175.714	2.51881	2.50948
	336.25	60.6352	3.21457	3.20013	176.165	2.40913	2.40059
	336.75	60.6421	3.21703	3.20256	176.158	2.41458	2.40601
	337.25	60.9217	3.30994	3.29464	175.878	2.48962	2.48051
	337.75	60.7069	3.12237	3.10875	176.093	2.34606	2.33797
	338.25	61.1861	3.47695	3.46008	175.614	2.61781	2.60774
	338.75	60.474	3.11752	3.10394	176.326	2.33466	2.32664
	339.25	61.0118	3.34355	3.32795	175.788	2.51828	2.50897
	339.75	60.8626	3.30415	3.28891	175.937	2.48826	2.47917
	340.25	60.4147	3.32352	3.30809	176.385	2.49728	2.48812
	340.75	60.5584	3.10573	3.09226	176.242	2.33448	2.32647
	341.25	60.7579	3.14576	3.13194	176.042	2.36476	2.35654
	341.75	61.2333	3.29009	3.275	175.567	2.48672	2.47764
	342.25	61.1002	3.08429	3.07102	175.7	2.33263	2.32464
	342.75	60.5061	3.171	3.15696	176.294	2.3848	2.37644
	343.25	61.7067	3.2441	3.22944	175.093	2.46252	2.45363
	343.75	61.0987	3.32049	3.3051	175.701	2.5082	2.49897
	344.25	61.5731	3.3243	3.3089	175.227	2.52623	2.51687
	344.75	60.7173	2.8452	2.8339	176.083	2.1484	2.14162
	345.25	60.8448	3.16601	3.15202	175.955	2.39345	2.38504
	345.75	60.0329	3.11098	3.09747	176.767	2.33908	2.33105
	346.25	61.5754	3.36734	3.35155	175.225	2.55795	2.54836
	346.75	60.9639	3.25262	3.23787	175.836	2.46259	2.4537
	347.25	62.1621	3.36459	3.34884	174.638	2.57165	2.56197
	347.75	60.1977	3.00928	2.99663	176.602	2.26608	2.25854
	348.25	60.0019	3.04786	3.03489	176.798	2.29051	2.28281
	348.75	61.5462	3.34095	3.32541	175.254	2.54025	2.53079
	349.25	60.9439	3.22052	3.20607	175.856	2.44632	2.43755
	349.75	60.6095	3.2282	3.21367	176.191	2.44205	2.4333
	350.25	61.1671	3.21536	3.20096	175.633	2.44318	2.43443
	350.75	61.0065	3.36374	3.34797	175.794	2.55126	2.54172
	351.25	62.3407	3.43246	3.4161	174.459	2.62723	2.61713
	351.75	61.6063	3.27452	3.2596	175.194	2.49357	2.48446
	352.25	61.8044	3.24357	3.22893	174.996	2.47273	2.46377
	352.75	61.5785	3.31186	3.29659	175.222	2.51862	2.50933
	353.25	62.1601	3.33076	3.31535	174.64	2.55123	2.54172
	353.75	62.2937	3.34404	3.32851	174.506	2.56393	2.55432
	354.25	61.511	3.18731	3.17317	175.289	2.42592	2.4173
	354.75	60.8644	3.13702	3.12332	175.936	2.38265	2.37433
	355.25	62.2737	3.26794	3.2531	174.526	2.50127	2.49211
	355.75	62.7948	3.22224	3.20783	174.005	2.48418	2.47517
	356.25	60.9351	2.95431	2.94215	175.865	2.24542	2.23803
	356.75	61.871	3.32707	3.31169	174.929	2.54457	2.5351
	357.25	61.428	3.02258	3.00987	175.372	2.30632	2.29853
	357.75	61.3079	2.99854	2.98604	175.492	2.28883	2.28117
	358.25	60.2711	2.96914	2.95685	176.529	2.24576	2.23837
	358.75	62.1703	3.37669	3.36087	174.63	2.59626	2.58642
	359.25	61.4814	3.04916	3.03623	175.319	2.32667	2.31875
	359.75	63.2157	3.41752	3.40133	173.584	2.64424	2.63404
	360.25	62.9456	3.28841	3.27341	173.854	2.53787	2.52847
	360.75	62.5159	3.42938	3.41307	174.284	2.63869	2.62852
	361.25	62.0477	2.91886	2.90702	174.752	2.23569	2.22838
	361.75	60.9576	2.85219	2.84086	175.842	2.16935	2.16246
	362.25	61.5739	3.14678	3.13301	175.226	2.40148	2.39304
	362.75	61.7892	3.20105	3.18682	175.011	2.45203	2.44324
	363.25	61.9127	2.76712	2.75648	174.887	2.12311	2.11652
	363.75	62.248	3.10537	3.09199	174.552	2.39295	2.38459
	364.25	62.0866	3.10883	3.09542	174.713	2.39128	2.38294
	364.75	63.1007	3.18645	3.17239	173.699	2.47003	2.46114
	365.25	62.6367	3.14445	3.13074	174.163	2.42898	2.42037
	365.75	62.1152	3.15315	3.13935	174.685	2.42568	2.41709
	366.25	62.1363	3.14357	3.12987	174.664	2.41957	2.41102
	366.75	63.2823	3.26716	3.25239	173.518	2.53996	2.53057
	367.25	63.8764	3.41823	3.40208	172.924	2.66339	2.65306
	367.75	62.9209	3.07285	3.05977	173.879	2.38063	2.37237
	368.25	62.627	3.24371	3.22913	174.173	2.50842	2.49924
	368.75	62.0789	3.16532	3.15143	174.721	2.44129	2.4326
	369.25	62.779	3.20267	3.18846	174.021	2.47992	2.47095
	369.75	62.2757	3.23706	3.22254	174.524	2.49778	2.48869
	370.25	62.355	3.11516	3.10171	174.445	2.406	2.39755
	370.75	62.2941	3.08379	3.07061	174.506	2.38126	2.37299
	371.25	62.4479	3.13067	3.11709	174.352	2.42206	2.41351
	371.75	62.9618	3.05809	3.04515	173.838	2.37525	2.36704
	372.25	62.7692	3.15192	3.13817	174.031	2.44598	2.43727
	372.75	63.7905	3.17889	3.16493	173.01	2.48493	2.47595
	373.25	63.6448	3.17338	3.15948	173.155	2.4802	2.47126
	373.75	63.3037	3.15353	3.13979	173.496	2.45645	2.44767
	374.25	63.3283	3.19793	3.18379	173.472	2.49284	2.4838
	374.75	62.8589	2.8879	2.87636	173.941	2.24581	2.23847
	375.25	61.9625	3.01842	3.00579	174.838	2.33048	2.32256
	375.75	62.8197	2.93192	2.92002	173.98	2.27526	2.26772
	376.25	63.3713	3.26948	3.25471	173.429	2.54943	2.53998
	376.75	63.1299	3.18135	3.16736	173.67	2.47937	2.47042
	377.25	63.6483	3.08539	3.07224	173.152	2.41333	2.40486
	377.75	64.6714	3.4314	3.41517	172.129	2.70455	2.69393
	378.25	62.3368	3.0317	3.01897	174.463	2.34861	2.34057
	378.75	63.3983	3.32495	3.30968	173.402	2.59594	2.58614
	379.25	63.1759	3.33273	3.31739	173.624	2.59304	2.58326
	379.75	62.6109	3.07584	3.06274	174.189	2.38985	2.38153
	380.25	62.7734	3.22941	3.21498	174.027	2.50999	2.50083
	380.75	63.2104	3.21712	3.20282	173.59	2.51159	2.50242
	381.25	63.7022	3.04336	3.03058	173.098	2.38505	2.37679
	386.25	62.8773	2.94384	2.93187	173.923	2.30324	2.29553
	386.75	63.6725	3.17743	3.16351	173.127	2.50209	2.493
	387.25	64.312	3.30131	3.28631	172.488	2.60668	2.59683
	387.75	63.4414	3.1665	3.15268	173.359	2.49016	2.48117
	388.25	64.4739	3.23171	3.21734	172.326	2.56271	2.55321
	388.75	63.6615	3.16014	3.14638	173.138	2.49053	2.48154
	389.25	62.9572	3.11452	3.10113	173.843	2.43738	2.42875
	389.75	63.4683	3.18291	3.16894	173.332	2.50448	2.49538
	390.25	63.771	3.144	3.13038	173.029	2.4782	2.46929
	390.75	64.0019	3.11619	3.10281	172.798	2.45898	2.45022
	391.25	64.6582	3.17291	3.15905	172.142	2.51816	2.50897
	391.75	64.0316	3.26251	3.24785	172.768	2.57524	2.56563
	392.25	64.1555	3.1694	3.15557	172.644	2.50528	2.49619
	392.75	63.3929	2.98995	2.97763	173.407	2.35405	2.34601
	393.25	63.8873	3.14796	3.13431	172.913	2.48432	2.47538
	393.75	63.7499	3.0139	3.00139	173.05	2.38054	2.37233
	394.25	63.2009	2.93705	2.92516	173.599	2.3096	2.30186
	394.75	62.9233	3.0958	3.08258	173.877	2.43128	2.4227
	395.25	63.5171	2.9027	2.89109	173.283	2.28438	2.27682
	395.75	62.9132	2.95289	2.94086	173.887	2.3178	2.31001
	396.25	62.9349	2.84313	2.83198	173.865	2.23402	2.22679
	396.75	63.0473	2.98733	2.97502	173.753	2.34986	2.34185
	397.25	64.1951	3.01322	3.00074	172.605	2.39599	2.38769
	397.75	63.2616	2.98247	2.97021	173.538	2.35119	2.34318
	398.25	63.6918	3.02362	3.01103	173.108	2.39237	2.38408
	398.75	63.349	2.89821	2.88664	173.451	2.28277	2.27522
	399.25	64.0763	2.90081	2.88923	172.724	2.30199	2.29433
	399.75	62.9831	2.91077	2.89908	173.817	2.29122	2.2836
	400.25	63.6701	3.00027	2.98787	173.13	2.37558	2.36741
	400.75	64.883	3.36314	3.34761	171.917	2.68666	2.67623
Panel B		Lean phase		Dense phase
Concentration (mg/ml)	Time (min)	Value	+ CI	Value	+ CI
	0.75	200	0.105422	721.449	21.9109
	1.25	197.38	0.095211	564.04	11.7397
	1.75	197.38	0.096091	616.107	11.0514
	2.25	198.69	0.099013	691.085	15.4085
	2.75	198.69	0.102146	669.403	10.5733
	3.25	196.07	0.095112	626.758	10.9672
	3.75	196.07	0.10813	650.701	12.2349
	4.25	193.449	0.105319	537.864	10.5196
	4.75	193.449	0.099762	590.316	10.8447
	5.25	193.449	0.11621	543.854	8.91757
	5.75	190.829	0.11455	485.258	8.41109
	6.25	193.449	0.107274	613.237	9.81891
	6.75	189.519	0.122424	496.634	8.90485
	7.25	189.519	0.116465	536.914	8.40774
	7.75	189.519	0.148091	483.76	9.0635
	8.25	190.829	0.129102	518.402	8.5438
	8.75	188.209	0.152173	449.037	9.76671
	9.25	188.209	0.154074	481.619	8.34948
	9.75	188.209	0.136467	500.274	9.39799
	10.25	188.209	0.172212	477.596	9.80185
	10.75	185.587	0.210323	434.44	8.90647
	11.25	186.899	0.152507	502.027	8.97518
	11.75	185.587	0.216567	430.469	9.37825
	12.25	188.209	0.156826	509.764	9.57938
	12.75	185.587	0.172872	462.234	8.51149
	13.25	182.967	0.247911	413.218	9.24525
	13.75	184.277	0.175916	475.432	9.05308
	14.25	182.967	0.213418	430.147	8.2933
	14.75	182.967	0.221459	429.872	7.98453
	15.25	184.277	0.218281	448.287	8.48959
	15.75	182.967	0.223222	445.909	8.7545
	16.25	180.346	0.2884	390.738	8.69438
	16.75	180.346	0.255604	412.084	8.56334
	17.25	179.036	0.301597	391.413	8.58366
	17.75	180.346	0.302359	413.579	8.64491
	18.25	177.726	0.31971	377.436	7.62332
	18.75	176.416	0.371058	367.423	7.84176
	19.25	177.726	0.31397	393.569	8.19117
	19.75	177.726	0.362287	381.721	8.39898
	20.25	177.726	0.385128	383.721	8.07806
	20.75	173.796	0.440387	342.712	7.43531
	21.25	177.726	0.36295	398.419	9.0351
	21.75	176.416	0.346257	392.583	8.15928
	22.25	172.486	0.426341	353.37	7.5422
	22.75	172.486	0.439793	358.261	7.28502
	23.25	175.106	0.372734	388.015	8.06081
	23.75	172.486	0.413047	366.566	7.33081
	24.25	171.176	0.51158	350.726	7.45004
	24.75	172.486	0.439451	366.361	7.31388
	25.25	172.486	0.472404	365.842	7.77186
	25.75	171.176	0.464739	364.933	7.60757
	26.25	173.796	0.413998	397.511	8.9049
	26.75	168.555	0.499079	353.542	6.96609
	27.25	168.555	0.517052	354.611	7.42219
	27.75	168.555	0.512751	353.884	6.80813
	28.25	165.935	0.555802	337.926	6.57423
	28.75	167.245	0.592424	342.891	6.86602
	29.25	164.625	0.612069	331.983	6.43468
	29.75	165.935	0.525553	348.709	6.74103
	30.25	165.935	0.538504	351.567	6.78167
	30.75	164.625	0.539875	346.216	6.37415
	31.25	162.005	0.618686	334.286	6.14581
	31.75	163.315	0.576073	343.805	6.44845
	32.25	165.935	0.538259	360.432	7.00315
	32.75	163.315	0.627446	338.074	6.29021
	33.25	160.695	0.683209	329.068	6.0357
	33.75	156.764	0.748457	312.841	5.51264
	34.25	158.075	0.706734	321.471	5.97438
	34.75	159.385	0.640953	332.322	5.92643
	35.25	156.764	0.695326	322.462	5.81142
	35.75	154.142	0.695437	316.538	5.38178
	36.25	156.764	0.677484	325.896	5.90833
	36.75	156.764	0.655797	331.007	5.47522
	37.25	154.142	0.656266	324.313	5.23191
	37.75	152.832	0.717129	316.897	5.30691
	38.25	154.142	0.688418	326.186	5.40773
	38.75	154.142	0.700665	324.695	5.37421
	39.25	151.522	0.729514	317.883	5.21727
	39.75	150.212	0.74418	311.727	4.96376
	40.25	152.832	0.731614	324.222	5.26446
	40.75	151.522	0.67689	321.298	4.8868
	41.25	151.522	0.705662	324.172	5.0863
	41.75	150.212	0.690373	321.785	4.91779
	42.25	150.212	0.705178	323.415	4.86885
	42.75	144.972	0.741428	305.189	4.25599
	43.25	146.282	0.767845	310.772	4.67228
	43.75	142.351	0.762423	298.2	4.09854
	44.25	147.592	0.743677	319.164	4.79601
	44.75	146.282	0.749639	315.287	4.84513
	45.25	143.661	0.723916	308.735	4.18618
	45.75	139.731	0.764443	296.477	3.90723
	46.25	141.041	0.760873	304.293	4.09877
	46.75	142.351	0.736685	310.465	4.38016
	47.25	141.041	0.753141	307.495	4.25843
	47.75	141.041	0.754351	309.701	4.19864
	48.25	138.421	0.788411	301.39	4.07791
	48.75	138.421	0.72216	302.455	3.8752
	49.25	135.801	0.726203	297.174	3.64472
	49.75	139.731	0.769425	306.201	4.13896
	50.25	138.421	0.761057	304.835	3.97938
	50.75	137.111	0.753415	303.685	3.88662
	51.25	135.801	0.770197	300.291	3.86754
	51.75	134.491	0.710699	302.604	3.62134
	52.25	134.491	0.74346	302.643	3.83837
	52.75	131.87	0.767439	295.573	3.58262
	53.25	133.18	0.767343	301.684	3.73459
	53.75	131.87	0.755777	298.175	3.62771
	54.25	129.25	0.693036	293.524	3.1787
	54.75	129.25	0.731813	290.702	3.2758
	55.25	131.87	0.746928	299.673	3.59211
	55.75	130.56	0.69628	297.748	3.32595
	56.25	130.56	0.731254	298.216	3.38545
	56.75	129.25	0.72375	296.415	3.3273
	57.25	127.94	0.779177	292.482	3.30936
	57.75	127.94	0.70259	293.762	3.15151
	58.25	126.63	0.678474	293.285	3.02539
	58.75	125.318	0.656898	288.959	2.84595
	63.75	117.457	0.582268	289.52	2.42518
	64.25	116.147	0.588422	286.313	2.34377
	64.75	117.457	0.591692	289.769	2.49608
	65.25	116.147	0.594528	287.276	2.39242
	65.75	116.147	0.589459	289.718	2.41823
	66.25	116.147	0.590111	288.335	2.45911
	66.75	113.527	0.535803	284.133	2.16544
	67.25	113.527	0.492947	283.899	1.99618
	67.75	112.217	0.493356	281.611	1.94039
	68.25	112.217	0.540947	282.974	2.11954
	68.75	109.597	0.487951	277.919	1.89668
	69.25	110.907	0.516186	281.921	2.01705
	69.75	110.907	0.524453	284.051	2.09063
	70.25	112.217	0.523993	288.061	2.09302
	70.75	109.597	0.485758	282.505	1.92911
	71.25	109.597	0.495057	283.978	1.98913
	71.75	109.597	0.48287	283.813	1.92062
	72.25	109.597	0.508773	284.252	2.03003
	72.75	109.597	0.482579	286.036	1.96574
	73.25	112.217	0.54984	292.189	2.34753
	73.75	106.976	0.430703	278.901	1.71609
	74.25	108.287	0.480017	286.033	1.95804
	74.75	104.356	0.390344	275.607	1.5098
	75.25	106.976	0.438518	283.969	1.79496
	75.75	105.666	0.429132	280.649	1.71249
	76.25	105.666	0.435139	281.451	1.72368
	76.75	105.666	0.437523	281.565	1.74591
	77.25	104.356	0.414908	279.571	1.68491
	77.75	104.356	0.430531	282.066	1.75787
	78.25	103.046	0.405299	278.634	1.59799
	78.75	104.356	0.43397	282.401	1.76357
	79.25	103.046	0.404327	281.058	1.63736
	79.75	101.736	0.390692	277.183	1.54621
	80.25	101.736	0.39864	279.395	1.62081
	80.75	100.426	0.367056	277.52	1.44343
	81.25	100.426	0.368367	276.789	1.43909
	81.75	101.736	0.386293	279.967	1.53999
	82.25	100.426	0.363348	277.761	1.42923
	82.75	100.426	0.365555	278.726	1.45502
	83.25	100.426	0.35325	278.483	1.40068
	83.75	100.426	0.38011	280.807	1.54153
	84.25	100.426	0.373628	281.501	1.49069
	84.75	100.426	0.362715	280.967	1.46325
	85.25	99.1157	0.33789	278.771	1.36815
	85.75	99.1157	0.346465	279.17	1.38941
	86.25	99.1157	0.366806	281.448	1.49454
	86.75	97.8055	0.318748	279.074	1.29823
	87.25	99.1157	0.366962	283.329	1.51279
	87.75	96.4954	0.319295	275.863	1.26313
	88.25	96.4954	0.307305	278.266	1.25162
	88.75	96.4954	0.327204	280.057	1.34872
	89.25	95.1836	0.29897	276.574	1.21157
	89.75	96.4954	0.333748	280.19	1.36593
	90.25	95.1836	0.29672	276.923	1.20518
	90.75	95.1836	0.306762	278.044	1.24051
	91.25	95.1836	0.311664	279.02	1.26195
	91.75	95.1836	0.28736	278.682	1.17123
	92.25	93.8735	0.295325	275.826	1.1807
	92.75	95.1836	0.30233	280.605	1.25326
	93.25	95.1836	0.301932	280.833	1.257
	93.75	93.8735	0.290383	278.125	1.1941
	94.25	93.8735	0.294004	277.765	1.1963
	94.75	93.8735	0.28204	278.778	1.15791
	95.25	93.8735	0.279214	280.17	1.15674
	95.75	92.5633	0.261801	276.618	1.08642
	96.25	93.8735	0.286717	280.571	1.19914
	96.75	95.1836	0.318324	285.219	1.33382
	97.25	92.5633	0.269036	278.227	1.12037
	97.75	92.5633	0.276833	279.126	1.15228
	98.25	92.5633	0.283518	280.682	1.1862
	98.75	89.9431	0.245123	275.343	0.99677
	99.25	91.2532	0.259361	278.525	1.08307
	99.75	91.2532	0.26098	278.038	1.08042
	100.25	91.2532	0.274501	278.573	1.1375
	100.75	89.9431	0.247463	277.112	1.02711
	101.25	91.2532	0.266665	281.527	1.12767
	101.75	91.2532	0.263642	281.005	1.11903
	102.25	89.9431	0.24274	277.889	1.01537
	102.75	89.9431	0.24626	279.966	1.04828
	103.25	88.633	0.226506	276.727	0.937173
	103.75	89.9431	0.262712	282.459	1.10997
	104.25	89.9431	0.254113	281.415	1.07748
	104.75	89.9431	0.251238	282.795	1.07761
	105.25	88.633	0.219776	277.695	0.92262
	105.75	88.633	0.244446	282.008	1.06078
	106.25	88.633	0.238353	281.167	1.01855
	106.75	88.633	0.232716	280.137	0.987743
	107.25	88.633	0.222159	279.693	0.953635
	107.75	88.633	0.231267	281.989	1.01321
	108.25	88.633	0.236797	284.102	1.02391
	108.75	86.0128	0.188989	276.407	0.816569
	109.25	86.0128	0.192564	278.84	0.832247
	109.75	87.3229	0.21935	282.251	0.946868
	110.25	86.0128	0.202886	279.805	0.876171
	110.75	87.3229	0.229183	285.785	1.02177
	111.25	86.0128	0.206449	281.939	0.903496
	111.75	86.0128	0.204234	283.623	0.91096
	112.25	86.0128	0.21058	282.699	0.93109
	112.75	84.7026	0.18917	281.401	0.831555
	113.25	86.0128	0.215271	283.563	0.961617
	113.75	84.7026	0.183269	280.982	0.810607
	114.25	84.7026	0.19466	282.593	0.865745
	114.75	84.7026	0.196852	282.521	0.879178
	115.25	84.7026	0.194857	283.425	0.869827
	115.75	84.7026	0.203955	284.164	0.912995
	116.25	84.7026	0.182494	285.547	0.823821
	116.75	84.7026	0.196391	285.084	0.888152
	117.25	83.3925	0.167841	281.699	0.752813
	117.75	83.3925	0.189171	281.688	0.839319
	118.25	84.7026	0.192266	287.129	0.883096
	118.75	83.3925	0.186254	284.532	0.83373
	119.25	83.3925	0.173603	283.28	0.779619
	119.75	83.3925	0.181723	284.577	0.815865
	120.25	83.3925	0.181211	283.035	0.817254
	120.75	83.3925	0.179335	286.604	0.811077
	121.25	83.3925	0.190402	287.611	0.867451
	121.75	83.3925	0.184016	286.344	0.840692
	122.25	82.0824	0.16338	282.695	0.733318
	122.75	82.0824	0.170255	285.305	0.771926
	123.25	82.0824	0.177031	285.348	0.800556
	128.25	80.7723	0.15334	287.62	0.709803
	128.75	80.7723	0.15705	287.493	0.724391
	129.25	82.0824	0.183867	292.046	0.864862
	129.75	82.0824	0.187333	291.461	0.863276
	130.25	82.0824	0.167991	290.857	0.783811
	130.75	82.0824	0.174325	290.927	0.811511
	131.25	82.0824	0.169702	291.96	0.796776
	131.75	82.0824	0.181001	291.472	0.842587
	132.25	82.0824	0.163219	289.121	0.768449
	132.75	83.3925	0.18333	293.749	0.872567
	133.25	83.3925	0.162676	291.919	0.787716
	133.75	83.3925	0.170374	290.687	0.799503
	134.25	83.3925	0.169613	290.135	0.794758
	134.75	84.7026	0.182541	292.649	0.874819
	135.25	84.7026	0.175527	290.459	0.81527
	135.75	84.7026	0.171332	288.625	0.770144
	136.25	86.0128	0.170607	287.381	0.788245
	136.75	86.0128	0.153918	286.222	0.707254
	137.25	88.633	0.19253	290.634	0.886227
	137.75	87.3229	0.169924	284.628	0.748231
	138.25	88.633	0.177004	285.186	0.774164
	138.75	89.9431	0.176047	284.971	0.758081
	139.25	91.2532	0.204764	285.609	0.876825
	139.75	92.5633	0.202961	285.282	0.876456
	140.25	93.8735	0.198093	284.202	0.866749
	140.75	96.4954	0.232973	288.172	1.02154
	141.25	96.4954	0.229505	285.782	0.988497
	141.75	96.4954	0.21668	283.923	0.944726
	142.25	97.8055	0.223207	284.816	0.979377
	142.75	97.8055	0.217159	285.051	0.931523
	143.25	97.8055	0.222162	285.259	0.947041
	143.75	97.8055	0.230132	285.497	0.985104
	144.25	99.1157	0.248095	287.706	1.07515
	144.75	99.1157	0.235753	287.229	1.02636
	145.25	99.1157	0.231857	285.767	0.970091
	145.75	100.426	0.25155	287.091	1.07273
	146.25	101.736	0.256805	287.57	1.0797
	146.75	101.736	0.257158	286.445	1.06718
	147.25	101.736	0.269679	286.3	1.09031
	147.75	101.736	0.260529	284.172	1.03868
	148.25	100.426	0.239649	283.266	0.928374
	148.75	101.736	0.269576	284.282	1.03673
	149.25	101.736	0.283611	285.36	1.08545
	149.75	101.736	0.301539	286.789	1.13118
	150.25	100.426	0.278486	284.083	1.01209
	150.75	100.426	0.309062	286.743	1.0972
	151.25	100.426	0.328916	287.898	1.16369
	151.75	97.8055	0.299601	284.478	1.02649
	152.25	97.8055	0.319756	284.6	1.04693
	152.75	97.8055	0.35613	286.242	1.1595
	153.25	95.1836	0.324738	284.604	1.02514
	153.75	95.1836	0.356909	284.985	1.10584
	154.25	95.1836	0.38254	287.11	1.19074
	154.75	91.2532	0.320533	281.148	0.951498
	155.25	92.5633	0.365073	284.731	1.07821
	155.75	91.2532	0.343416	282.369	0.989711
	156.25	92.5633	0.410246	286.368	1.20348
	156.75	87.3229	0.316715	279.891	0.865694
	157.25	89.9431	0.391425	285.25	1.10077
	157.75	86.0128	0.312214	279.654	0.840336
	158.25	87.3229	0.359674	282.361	0.989746
	158.75	84.7026	0.34069	280.267	0.910393
	159.25	83.3925	0.322355	278.79	0.841298
	159.75	82.0824	0.312981	279.253	0.803006
	160.25	83.3925	0.356607	280.731	0.925349
	160.75	80.7723	0.310124	278.731	0.79278
	161.25	80.7723	0.338313	281.532	0.852514
	161.75	79.4622	0.296749	279.043	0.755185
	162.25	79.4622	0.312628	280.702	0.782388
	162.75	78.152	0.289583	277.207	0.721396
	163.25	80.7723	0.349626	280.368	0.889218
	163.75	79.4622	0.332287	281.001	0.828663
	164.25	79.4622	0.330771	280.784	0.817924
	164.75	79.4622	0.344441	280.522	0.859661
	165.25	76.8419	0.29601	279.261	0.721123
	165.75	76.8419	0.297572	278.094	0.729885
	166.25	76.8419	0.308697	279.11	0.75155
	166.75	79.4622	0.370771	282.054	0.937547
	167.25	75.5318	0.276674	277.897	0.656639
	167.75	75.5318	0.286879	279.365	0.683555
	168.25	75.5318	0.29447	279.495	0.706559
	168.75	78.152	0.364298	282.576	0.894029
	169.25	75.5318	0.311417	279.806	0.75418
	169.75	74.2217	0.283067	277.962	0.675587
	170.25	75.5318	0.320553	280.476	0.775355
	170.75	75.5318	0.316552	280.47	0.762538
	171.25	75.5318	0.322479	280.11	0.791237
	171.75	75.5318	0.324399	281.953	0.790548
	172.25	75.5318	0.322331	281.029	0.786527
	172.75	76.8419	0.337073	282.288	0.83893
	173.25	76.8419	0.338784	281.529	0.836022
	173.75	75.5318	0.315578	278.98	0.762331
	174.25	76.8419	0.345326	283.246	0.847142
	174.75	75.5318	0.320962	281.967	0.76954
	175.25	74.2217	0.30391	279.48	0.738432
	175.75	74.2217	0.324245	279.738	0.792888
	176.25	72.9116	0.290933	280.248	0.696877
	176.75	74.2217	0.309072	281.008	0.755496
	177.25	74.2217	0.321079	281.398	0.780847
	177.75	72.9116	0.281572	278.66	0.677155
	178.25	72.9116	0.290226	280.463	0.685791
	178.75	74.2217	0.310225	281.153	0.754642
	179.25	74.2217	0.290711	281.122	0.701083
	179.75	75.5318	0.31174	282.08	0.773164
	180.25	74.2217	0.296397	281.054	0.72633
	180.75	74.2217	0.311926	282.868	0.757643
	181.25	74.2217	0.309448	281.818	0.761088
	181.75	74.2217	0.307558	281.234	0.74404
	182.25	72.9116	0.286871	280.135	0.688399
	182.75	74.2217	0.305904	281.769	0.749768
	183.25	74.2217	0.289284	280.25	0.707002
	183.75	74.2217	0.29938	280.39	0.732103
	184.25	74.2217	0.317948	281.941	0.788761
	184.75	74.2217	0.312989	281.751	0.769922
	185.25	72.9116	0.293165	279.849	0.720486
	185.75	74.2217	0.310324	283.134	0.758244
	186.25	74.2217	0.316096	281.286	0.786307
	186.75	72.9116	0.306958	280.92	0.754469
	187.25	74.2217	0.317601	281.602	0.796202
	187.75	72.9116	0.292057	281.348	0.715168
	192.75	74.2217	0.306877	281.369	0.777425
	193.25	75.5318	0.342147	284.902	0.876943
	193.75	75.5318	0.336998	284.007	0.869236
	194.25	74.2217	0.303097	282.85	0.764724
	194.75	74.2217	0.301688	283.584	0.75599
	195.25	75.5318	0.332299	284.723	0.850592
	195.75	72.9116	0.289877	281.488	0.727874
	196.25	74.2217	0.317992	283.554	0.817238
	196.75	75.5318	0.324772	284.72	0.835616
	197.25	74.2217	0.293982	282.914	0.742979
	197.75	76.8419	0.330782	285.352	0.848861
	198.25	75.5318	0.315837	283.898	0.802079
	198.75	74.2217	0.309653	282.883	0.789329
	199.25	75.5318	0.328064	286.401	0.837957
	199.75	74.2217	0.30103	283.71	0.767262
	200.25	74.2217	0.306041	284.38	0.775689
	200.75	74.2217	0.329042	283.037	0.856557
	201.25	74.2217	0.314606	282.833	0.808394
	201.75	74.2217	0.286871	283.561	0.729551
	202.25	75.5318	0.319417	285.002	0.824071
	202.75	75.5318	0.318138	285.212	0.82098
	203.25	75.5318	0.316266	286.012	0.814003
	203.75	74.2217	0.299279	283.807	0.763215
	204.25	75.5318	0.315398	285.046	0.815982
	204.75	74.2217	0.291658	282.824	0.737646
	205.25	74.2217	0.312469	283.916	0.812376
	205.75	74.2217	0.292572	282.864	0.7604
	206.25	76.8419	0.320098	285.025	0.842556
	206.75	75.5318	0.308488	284.631	0.800233
	207.25	75.5318	0.318095	285.076	0.822483
	207.75	75.5318	0.314562	285.283	0.822628
	208.25	75.5318	0.317228	285.038	0.823577
	208.75	75.5318	0.317055	285.354	0.830454
	209.25	75.5318	0.308914	285.441	0.808537
	209.75	75.5318	0.311869	285.002	0.817585
	210.25	74.2217	0.285703	284.465	0.737168
	210.75	74.2217	0.303322	284.998	0.789546
	211.25	76.8419	0.359377	287.313	0.966007
	211.75	75.5318	0.322503	285.072	0.850759
	212.25	75.5318	0.330301	286.187	0.876969
	212.75	75.5318	0.330936	286.246	0.883992
	213.25	75.5318	0.313499	285.301	0.825504
	213.75	75.5318	0.294119	285.579	0.773757
	214.25	74.2217	0.29772	285.274	0.772379
	214.75	74.2217	0.298617	284.593	0.78315
	215.25	74.2217	0.312613	286.123	0.814639
	215.75	75.5318	0.322432	287.249	0.855788
	216.25	72.9116	0.280615	284.044	0.725566
	216.75	74.2217	0.30656	284.062	0.814751
	217.25	72.9116	0.273537	283.011	0.711083
	217.75	74.2217	0.290404	283.648	0.775683
	218.25	74.2217	0.29296	284.713	0.766032
	218.75	75.5318	0.30669	285.82	0.816497
	219.25	75.5318	0.303994	285.726	0.805888
	219.75	75.5318	0.309564	285.973	0.812529
	220.25	75.5318	0.31282	286.19	0.829911
	220.75	75.5318	0.316106	286.118	0.834157
	221.25	75.5318	0.324295	286.945	0.875976
	221.75	74.2217	0.309375	286.271	0.819068
	222.25	75.5318	0.33726	288.223	0.915452
	222.75	74.2217	0.312674	286.016	0.840019
	223.25	74.2217	0.310481	285.835	0.836979
	223.75	74.2217	0.312078	285.31	0.842079
	224.25	74.2217	0.290147	283.305	0.781104
	224.75	75.5318	0.313887	287.466	0.838479
	225.25	74.2217	0.2899	285.023	0.771147
	225.75	76.8419	0.331525	288.292	0.896276
	226.25	74.2217	0.284568	284.911	0.760758
	226.75	75.5318	0.321273	286.921	0.882351
	227.25	75.5318	0.338325	286.952	0.922498
	227.75	74.2217	0.292662	285.579	0.781988
	228.25	75.5318	0.308374	287.695	0.831871
	228.75	75.5318	0.309822	287.571	0.834484
	229.25	75.5318	0.307988	287.725	0.822319
	229.75	74.2217	0.294132	286.094	0.785797
	230.25	74.2217	0.29446	286.2	0.789502
	230.75	74.2217	0.304302	286.787	0.822282
	231.25	75.5318	0.327252	287.783	0.8946
	231.75	74.2217	0.30551	287.418	0.823418
	232.25	75.5318	0.331945	287.233	0.915228
	232.75	75.5318	0.312998	287.315	0.85507
	233.25	75.5318	0.302569	287.152	0.822986
	233.75	74.2217	0.277123	285.171	0.751137
	234.25	74.2217	0.292445	287.158	0.786737
	234.75	75.5318	0.318513	289.387	0.870964
	235.25	74.2217	0.307262	287.372	0.836352
	235.75	74.2217	0.301091	286.872	0.822732
	236.25	75.5318	0.326916	288.974	0.907323
	236.75	74.2217	0.309597	285.902	0.861648
	237.25	74.2217	0.285627	286.818	0.777261
	237.75	75.5318	0.304422	287.606	0.841332
	238.25	75.5318	0.316095	288.5	0.873892
	238.75	74.2217	0.29388	288.119	0.796908
	239.25	75.5318	0.321419	288.24	0.893494
	239.75	74.2217	0.295952	287.208	0.816529
	240.25	75.5318	0.317918	288.458	0.881176
	240.75	75.5318	0.317206	288.434	0.884943
	241.25	75.5318	0.312339	288.885	0.862332
	241.75	75.5318	0.313873	289.848	0.872942
	242.25	74.2217	0.281281	287.35	0.775544
	242.75	75.5318	0.324957	288.155	0.909883
	243.25	74.2217	0.288372	288.214	0.781013
	243.75	75.5318	0.320782	288.216	0.89785
	244.25	74.2217	0.291683	286.667	0.817698
	244.75	75.5318	0.311275	289.554	0.867088
	245.25	75.5318	0.315059	289.5	0.87976
	245.75	74.2217	0.279199	288.451	0.766685
	246.25	74.2217	0.288716	288.161	0.791254
	246.75	75.5318	0.296775	289.983	0.821953
	247.25	74.2217	0.284547	288.743	0.785447
	247.75	75.5318	0.333709	289.769	0.945659
	248.25	75.5318	0.328166	289.786	0.924885
	248.75	72.9116	0.27401	285.527	0.748656
	249.25	74.2217	0.291272	288.453	0.807909
	249.75	75.5318	0.312767	289.52	0.876665
	250.25	75.5318	0.314286	289.102	0.898523
	250.75	74.2217	0.28799	288.891	0.802955
	251.25	75.5318	0.29552	289.702	0.829245
	251.75	74.2217	0.280336	288.656	0.773716
	252.25	75.5318	0.322494	288.888	0.914518
	257.25	74.2217	0.293853	289.617	0.837563
	257.75	74.2217	0.305192	289.763	0.868358
	258.25	74.2217	0.302178	290.249	0.853588
	258.75	74.2217	0.30044	289.578	0.861218
	259.25	74.2217	0.300342	290.215	0.858938
	259.75	75.5318	0.318725	290.666	0.923645
	260.25	75.5318	0.303465	290.622	0.877134
	260.75	74.2217	0.293673	289.849	0.83346
	261.25	72.9116	0.282478	288.293	0.803512
	261.75	74.2217	0.301281	290.947	0.863064
	262.25	74.2217	0.314396	289.949	0.914236
	262.75	74.2217	0.296442	290.986	0.855881
	263.25	74.2217	0.302178	290.213	0.87323
	263.75	74.2217	0.301241	290.35	0.860865
	264.25	74.2217	0.298533	290.316	0.863757
	264.75	75.5318	0.320516	291.705	0.933209
	265.25	75.5318	0.322108	292.527	0.943475
	265.75	74.2217	0.290543	290.282	0.840951
	266.25	75.5318	0.317549	292.199	0.917117
	266.75	74.2217	0.314141	290.812	0.907776
	267.25	74.2217	0.317554	291.781	0.920523
	267.75	75.5318	0.332795	293.824	0.980741
	268.25	74.2217	0.297862	290.813	0.865459
	268.75	74.2217	0.292098	290.985	0.836586
	269.25	74.2217	0.283053	292.234	0.80666
	269.75	74.2217	0.309978	290.156	0.903238
	270.25	74.2217	0.306379	291.42	0.881846
	270.75	72.9116	0.282156	289.486	0.814909
	271.25	72.9116	0.280499	288.462	0.811448
	271.75	74.2217	0.311298	290.798	0.916023
	272.25	74.2217	0.301469	291.115	0.883744
	272.75	74.2217	0.300194	292.326	0.871817
	273.25	75.5318	0.328835	293.925	0.960903
	273.75	72.9116	0.286965	290.485	0.834559
	274.25	72.9116	0.293007	291.086	0.848768
	274.75	72.9116	0.276385	291.237	0.798063
	275.25	74.2217	0.296386	291.853	0.873046
	275.75	74.2217	0.292075	291.262	0.850918
	276.25	72.9116	0.26609	289.667	0.76346
	276.75	72.9116	0.278377	290.598	0.808154
	277.25	72.9116	0.274969	290.582	0.797968
	277.75	74.2217	0.313739	292.21	0.926672
	278.25	74.2217	0.301908	293.153	0.883708
	278.75	74.2217	0.292319	291.377	0.858481
	279.25	74.2217	0.299434	292.928	0.873942
	279.75	72.9116	0.273176	290.548	0.794995
	280.25	74.2217	0.312649	291.951	0.921608
	280.75	74.2217	0.304065	293.685	0.883593
	281.25	72.9116	0.264409	289.934	0.775069
	281.75	74.2217	0.301692	292.396	0.893523
	282.25	74.2217	0.288406	293.058	0.831194
	282.75	74.2217	0.300313	292.321	0.886725
	283.25	74.2217	0.295355	292.737	0.867819
	283.75	72.9116	0.292246	292.224	0.860157
	284.25	74.2217	0.300996	293.03	0.893409
	284.75	74.2217	0.298836	292.985	0.881139
	285.25	74.2217	0.296232	295.043	0.876973
	285.75	72.9116	0.277972	292.207	0.810192
	286.25	74.2217	0.319188	293.528	0.951923
	286.75	72.9116	0.284982	290.94	0.848267
	287.25	74.2217	0.2934	293.756	0.868662
	287.75	74.2217	0.287054	293.164	0.852021
	288.25	72.9116	0.272547	289.714	0.799718
	288.75	74.2217	0.304141	293.41	0.904279
	289.25	72.9116	0.275641	292.367	0.811999
	289.75	74.2217	0.306288	294.196	0.918701
	290.25	74.2217	0.296798	294.056	0.882867
	290.75	72.9116	0.281608	291.895	0.830556
	291.25	74.2217	0.303931	293.264	0.907469
	291.75	74.2217	0.313627	293.575	0.953592
	292.25	72.9116	0.279602	292.056	0.831348
	292.75	72.9116	0.273615	292.203	0.810912
	293.25	74.2217	0.297974	292.296	0.907225
	293.75	74.2217	0.302528	293.295	0.91927
	294.25	72.9116	0.262322	292.241	0.769022
	294.75	74.2217	0.302373	294.94	0.899333
	295.25	72.9116	0.276514	292.638	0.825216
	295.75	72.9116	0.29803	292.408	0.904368
	296.25	72.9116	0.275612	293.207	0.820488
	296.75	72.9116	0.266479	292.801	0.794414
	297.25	72.9116	0.264825	293.123	0.78554
	297.75	74.2217	0.306138	295.184	0.916602
	298.25	74.2217	0.304067	294.435	0.924512
	298.75	74.2217	0.301064	293.773	0.922424
	299.25	74.2217	0.310657	294.678	0.943677
	299.75	72.9116	0.270758	293.08	0.810502
	300.25	72.9116	0.283693	292.596	0.853501
	300.75	72.9116	0.27772	292.728	0.83439
	301.25	72.9116	0.277702	292.625	0.837921
	301.75	72.9116	0.289999	293.431	0.879083
	302.25	72.9116	0.29628	294.083	0.893625
	302.75	72.9116	0.300321	293.048	0.906938
	303.25	72.9116	0.293123	293.29	0.887235
	303.75	72.9116	0.285923	294.562	0.868087
	304.25	72.9116	0.280721	293.815	0.844734
	304.75	72.9116	0.283334	292.982	0.850508
	305.25	72.9116	0.280225	293.231	0.840553
	305.75	72.9116	0.289197	293.291	0.875499
	306.25	72.9116	0.29829	294.572	0.901097
	306.75	72.9116	0.284307	294.108	0.859521
	307.25	72.9116	0.287601	294.729	0.867612
	307.75	72.9116	0.290038	293.281	0.883923
	308.25	72.9116	0.286268	294.2	0.868685
	308.75	72.9116	0.28858	294.575	0.881444
	309.25	72.9116	0.292296	294.202	0.887747
	309.75	72.9116	0.278746	294.506	0.848686
	310.25	72.9116	0.276932	293.908	0.839673
	310.75	72.9116	0.287715	294.596	0.870842
	311.25	72.9116	0.300566	295.169	0.916788
	311.75	72.9116	0.295235	292.622	0.91929
	312.25	72.9116	0.287925	294.559	0.882677
	312.75	72.9116	0.27829	293.832	0.849719
	313.25	72.9116	0.287167	293.916	0.879522
	313.75	72.9116	0.302646	294.3	0.933478
	314.25	72.9116	0.292591	294.8	0.900629
	314.75	72.9116	0.294952	294.761	0.900945
	315.25	72.9116	0.281041	295.359	0.857271
	315.75	72.9116	0.29142	295.273	0.895413
	316.25	71.6014	0.272142	293.39	0.829921
	316.75	71.6014	0.277498	292.735	0.844808
	321.75	72.9116	0.281961	296.913	0.872501
	322.25	72.9116	0.291359	295.336	0.908118
	322.75	71.6014	0.271513	294.99	0.832544
	323.25	72.9116	0.294295	296.864	0.924014
	323.75	72.9116	0.284768	296.4	0.889092
	324.25	72.9116	0.283725	296.846	0.873156
	324.75	72.9116	0.297396	296.529	0.923809
	325.25	71.6014	0.275158	295.018	0.858298
	325.75	72.9116	0.309875	296.38	0.98092
	326.25	72.9116	0.291364	296.443	0.911155
	326.75	72.9116	0.29536	297.416	0.92746
	327.25	72.9116	0.304864	297.165	0.957495
	327.75	71.6014	0.274941	296.26	0.849914
	328.25	72.9116	0.293558	297.412	0.924933
	328.75	72.9116	0.286799	296.791	0.888515
	329.25	72.9116	0.293331	297.978	0.909154
	329.75	71.6014	0.277586	294.497	0.868105
	330.25	72.9116	0.30241	297.025	0.956013
	330.75	72.9116	0.286203	296.344	0.900923
	331.25	72.9116	0.281998	296.546	0.885298
	331.75	72.9116	0.291216	296.589	0.914112
	332.25	71.6014	0.272199	295.916	0.843797
	332.75	72.9116	0.28708	296.583	0.904935
	333.25	72.9116	0.281621	297.757	0.875392
	333.75	72.9116	0.282744	296.891	0.888823
	334.25	71.6014	0.268783	296.866	0.835977
	334.75	72.9116	0.296044	297.815	0.935531
	335.25	71.6014	0.263248	294.956	0.824543
	335.75	72.9116	0.287055	297.5	0.909406
	336.25	71.6014	0.278071	297.495	0.862601
	336.75	71.6014	0.276118	295.998	0.874417
	337.25	71.6014	0.284382	296.056	0.897343
	337.75	71.6014	0.26888	297.143	0.845663
	338.25	72.9116	0.299452	298.486	0.941774
	338.75	71.6014	0.26965	297.664	0.836493
	339.25	71.6014	0.288815	297.543	0.906409
	339.75	71.6014	0.284043	296.116	0.898246
	340.25	71.6014	0.28516	295.8	0.90271
	340.75	71.6014	0.267671	297.062	0.841938
	341.25	71.6014	0.27184	297.496	0.848329
	341.75	71.6014	0.284005	297.164	0.894322
	342.25	70.2913	0.26484	295.036	0.844356
	342.75	71.6014	0.273018	297.158	0.859902
	343.25	71.6014	0.280375	297.683	0.887222
	343.75	71.6014	0.285252	296.346	0.907087
	344.25	71.6014	0.284718	295.885	0.920242
	344.75	70.2913	0.244713	295.108	0.776861
	345.25	71.6014	0.271433	296.205	0.867674
	345.75	71.6014	0.268141	297.294	0.844942
	346.25	72.9116	0.289994	298.704	0.928385
	346.75	71.6014	0.279596	296.941	0.89339
	347.25	72.9116	0.289056	297.574	0.935504
	347.75	71.6014	0.258748	296.413	0.818016
	348.25	71.6014	0.262191	296.736	0.825788
	348.75	71.6014	0.286874	296.648	0.921552
	349.25	71.6014	0.275593	295.452	0.888452
	349.75	71.6014	0.277266	296.587	0.887151
	350.25	71.6014	0.276281	296.991	0.888335
	350.75	71.6014	0.288752	296.882	0.931796
	351.25	71.6014	0.297053	299.047	0.955408
	351.75	71.6014	0.282835	298.471	0.903888
	352.25	71.6014	0.279668	298.088	0.900656
	352.75	71.6014	0.286686	298.812	0.910313
	353.25	71.6014	0.287176	297.793	0.929035
	353.75	71.6014	0.288828	298.348	0.933672
	354.25	71.6014	0.274825	298.067	0.878774
	354.75	71.6014	0.269956	297.522	0.865359
	355.25	71.6014	0.282537	298.342	0.906706
	355.75	71.6014	0.27775	297.68	0.904512
	356.25	70.2913	0.253784	295.029	0.814498
	356.75	71.6014	0.286741	297.753	0.928083
	357.25	70.2913	0.26042	296.046	0.835322
	357.75	70.2913	0.259084	296.931	0.8284
	358.25	70.2913	0.256	296.426	0.811663
	358.75	71.6014	0.290997	298.246	0.950015
	359.25	70.2913	0.263898	297.582	0.840219
	359.75	71.6014	0.294673	298.329	0.970872
	360.25	71.6014	0.284195	298.529	0.927902
	360.75	71.6014	0.296087	298.325	0.963907
	361.25	70.2913	0.252617	296.874	0.809049
	361.75	70.2913	0.246413	296.918	0.787432
	362.25	71.6014	0.27207	298.856	0.869414
	362.75	71.6014	0.277064	299.159	0.894363
	363.25	70.2913	0.239918	297.668	0.767037
	363.75	71.6014	0.268312	298.339	0.872954
	364.25	71.6014	0.269562	299.583	0.870068
	364.75	71.6014	0.276103	299.37	0.900458
	365.25	71.6014	0.271967	298.966	0.887351
	365.75	71.6014	0.272773	298.681	0.882429
	366.25	71.6014	0.272433	299.731	0.88274
	366.75	71.6014	0.283246	299.145	0.926894
	367.25	72.9116	0.297188	301.786	0.972081
	367.75	71.6014	0.266657	299.984	0.86444
	368.25	71.6014	0.279447	298.189	0.917871
	368.75	71.6014	0.273154	297.995	0.891657
	369.25	71.6014	0.27657	298.773	0.908013
	369.75	71.6014	0.280044	299.545	0.911064
	370.25	71.6014	0.269205	299.435	0.877695
	370.75	71.6014	0.266397	299.413	0.872115
	371.25	71.6014	0.270797	298.899	0.886366
	371.75	71.6014	0.265665	300.703	0.867485
	372.25	71.6014	0.273313	300.026	0.895872
	372.75	71.6014	0.276204	300.592	0.907321
	373.25	71.6014	0.275916	301.01	0.908785
	373.75	71.6014	0.273776	300.867	0.899413
	374.25	71.6014	0.276629	300.175	0.921327
	374.75	70.2913	0.250475	298.713	0.820822
	375.25	70.2913	0.260889	297.973	0.853629
	375.75	70.2913	0.254417	298.433	0.826623
	376.25	71.6014	0.283604	300.596	0.934362
	376.75	70.2913	0.274741	297.553	0.91122
	377.25	70.2913	0.267532	298.925	0.887163
	377.75	71.6014	0.296939	300.139	1.0012
	378.25	70.2913	0.262187	298.122	0.860837
	378.75	71.6014	0.288677	301.208	0.952694
	379.25	71.6014	0.290215	302.254	0.944501
	379.75	70.2913	0.265854	298.089	0.877106
	380.25	71.6014	0.280143	300.989	0.919038
	380.75	71.6014	0.279051	300.597	0.919913
	381.25	70.2913	0.264482	299.658	0.875865
	386.25	70.2913	0.25477	298.862	0.846304
	386.75	71.6014	0.274415	300.315	0.924837
	387.25	71.6014	0.287382	301.95	0.957921
	387.75	70.2913	0.275182	300.168	0.913445
	388.25	70.2913	0.281057	300.89	0.944291
	388.75	70.2913	0.27448	300.221	0.917015
	389.25	70.2913	0.270534	300.57	0.895966
	389.75	70.2913	0.276154	300.435	0.923399
	390.25	70.2913	0.273008	300.736	0.917889
	390.75	70.2913	0.270502	300.269	0.906235
	391.25	70.2913	0.275457	300.435	0.934084
	391.75	70.2913	0.284172	300.871	0.949006
	392.25	70.2913	0.275471	300.885	0.921903
	392.75	70.2913	0.259862	300.624	0.863569
	393.25	70.2913	0.273967	300.804	0.912702
	393.75	70.2913	0.262442	301.109	0.8761
	394.25	70.2913	0.254963	300.118	0.850023
	394.75	70.2913	0.269223	301.19	0.898249
	395.25	70.2913	0.253939	301.938	0.835919
	395.75	70.2913	0.256553	300.297	0.850397
	396.25	70.2913	0.247457	301.361	0.818783
	396.75	70.2913	0.259514	300.265	0.862424
	397.25	70.2913	0.262523	301.329	0.882831
	397.75	70.2913	0.259476	300.965	0.867361
	398.25	70.2913	0.26311	300.85	0.883985
	398.75	70.2913	0.253015	301.68	0.834479
	399.25	70.2913	0.253117	301.815	0.845382
	399.75	70.2913	0.252291	300.06	0.848392
	400.25	70.2913	0.260125	300.409	0.879581
	400.75	71.6014	0.292441	303.176	0.996941
Panel C		Lean phase			Dense phase			Total
Observed mass (mg)	Time (min)	Value	+ CI	- CI	Value	+ CI	- CI	Value	+ CI	- CI
	0.75	45.0106	0.00609174	0.0059758	5.39679	2.36473	2.27812	50.4074	2.37082	2.28409
	1.25	43.9758	0.00622936	0.0061614	10.6918	0.718395	0.702839	54.6676	0.724625	0.709
	1.75	44.9315	0.00519894	0.00513455	7.13674	1.27612	1.24393	52.0682	1.28131	1.24906
	2.25	44.7827	0.00528991	0.00520412	5.26358	2.17602	2.10594	50.0462	2.18131	2.11115
	2.75	44.5384	0.00513702	0.00506988	6.27539	1.55767	1.51636	50.8138	1.56281	1.52143
	3.25	44.0847	0.00484492	0.00478046	4.79383	1.70203	1.65527	48.8785	1.70688	1.66005
	3.75	43.8866	0.00560814	0.00552908	5.86559	1.60258	1.55692	49.7522	1.60819	1.56245
	4.25	43.0169	0.00635461	0.00628235	7.84895	0.822544	0.803386	50.8659	0.828899	0.809668
	4.75	43.1587	0.00532165	0.00525505	5.16126	1.29352	1.26	48.3199	1.29884	1.26525
	5.25	43.5458	0.00584769	0.00577672	7.17385	1.13976	1.11053	50.7196	1.14561	1.11631
	5.75	42.0013	0.00663161	0.00656134	7.53866	0.750072	0.733394	49.5399	0.756704	0.739955
	6.25	42.9673	0.0053026	0.00523585	5.41338	1.43208	1.39455	48.3807	1.43739	1.39979
	6.75	41.8495	0.00711945	0.00704173	7.7307	0.727756	0.71118	49.5802	0.734875	0.718222
	7.25	42.8207	0.00586668	0.00579983	6.43198	1.00886	0.98447	49.2527	1.01472	0.99027
	7.75	41.6351	0.00805019	0.0079504	6.99711	0.856233	0.83383	48.6322	0.864283	0.84178
	8.25	42.0245	0.00661193	0.00653427	6.50843	0.946433	0.92275	48.5329	0.953045	0.929284
	8.75	41.4503	0.00910728	0.00899403	8.28673	0.850509	0.828376	49.737	0.859616	0.83737
	9.25	41.4479	0.00822674	0.0081297	7.91707	0.766157	0.747052	49.365	0.774384	0.755182
	9.75	41.1492	0.00754983	0.00745923	6.54948	0.861589	0.839595	47.6986	0.869139	0.847054
	10.25	40.9622	0.00966041	0.00953396	8.85191	0.797257	0.775518	49.8141	0.806918	0.785051
	10.75	40.0249	0.0121234	0.0119706	9.09741	0.674129	0.65655	49.1223	0.686252	0.668521
	11.25	42.0253	0.00751992	0.00742092	6.88657	1.06763	1.03748	48.9119	1.07515	1.0449
	11.75	39.9631	0.0128059	0.01264	9.92251	0.690754	0.672386	49.8856	0.70356	0.685026
	12.25	40.7569	0.0079843	0.00787868	5.80338	1.04374	1.01386	46.5602	1.05173	1.02174
	12.75	40.859	0.00864308	0.00852862	7.1665	0.964744	0.937191	48.0255	0.973388	0.94572
	13.25	39.2052	0.0144777	0.0142846	9.68902	0.699315	0.680199	48.8942	0.713793	0.694484
	13.75	40.5223	0.00889301	0.0087733	6.58844	0.963224	0.935286	47.1107	0.972117	0.944059
	14.25	40.222	0.0110944	0.0109481	8.30706	0.800406	0.777923	48.529	0.811501	0.788871
	14.75	39.5406	0.0117868	0.0116391	9.22668	0.677321	0.659506	48.7673	0.689108	0.671145
	15.25	39.656	0.0106639	0.0105143	6.6083	0.925006	0.896781	46.2643	0.93567	0.907295
	15.75	39.2237	0.0116163	0.011459	7.95693	0.773237	0.751044	47.1807	0.784853	0.762503
	16.25	37.7111	0.0174095	0.01719	10.2419	0.607814	0.592482	47.953	0.625224	0.609672
	16.75	38.704	0.0140745	0.0138884	9.17768	0.694268	0.675103	47.8817	0.708342	0.688992
	17.25	37.4995	0.0174694	0.0172405	9.73935	0.625939	0.609351	47.2389	0.643409	0.626592
	17.75	37.7487	0.0157389	0.0155105	8.38639	0.727503	0.705314	46.135	0.743242	0.720825
	18.25	37.5456	0.0175076	0.017282	10.0536	0.63313	0.616472	47.5992	0.650637	0.633754
	18.75	36.4803	0.0223326	0.0220554	12.0391	0.519103	0.506733	48.5194	0.541436	0.528789
	19.25	37.6901	0.0169376	0.0167071	9.49018	0.658336	0.639788	47.1803	0.675273	0.656495
	19.75	36.4081	0.0201695	0.0198882	9.36027	0.634182	0.616272	45.7684	0.654351	0.63616
	20.25	36.6436	0.0217263	0.02143	12.1997	0.539235	0.524784	48.8433	0.560961	0.546214
	20.75	35.3954	0.0279788	0.0276489	14.1974	0.481916	0.47171	49.5928	0.509895	0.499359
	21.25	36.2352	0.0198105	0.0195146	9.4432	0.656837	0.636827	45.6784	0.676648	0.656342
	21.75	36.41	0.018247	0.0179891	9.21103	0.650865	0.631799	45.621	0.669112	0.649788
	22.25	35.4524	0.0256363	0.0253158	13.3235	0.494169	0.482614	48.7759	0.519806	0.50793
	22.75	34.5489	0.0262261	0.0258997	13.3796	0.4441	0.43386	47.9286	0.470326	0.45976
	23.25	36.0455	0.0192866	0.0190076	9.1975	0.655992	0.636247	45.243	0.675279	0.655255
	23.75	35.1106	0.0234142	0.0231136	12.1792	0.483583	0.471593	47.2897	0.506997	0.494706
	24.25	33.9519	0.0311062	0.0307	14.6195	0.432674	0.422575	48.5714	0.46378	0.453275
	24.75	34.8168	0.0242555	0.0239316	12.1895	0.49453	0.481724	47.0063	0.518786	0.505656
	25.25	35.0448	0.026753	0.0263806	13.9751	0.491184	0.478218	49.0199	0.517937	0.504599
	25.75	34.2678	0.0254929	0.0251366	11.8426	0.516078	0.502068	46.1104	0.541571	0.527205
	26.25	35.159	0.0216827	0.021344	10.0034	0.637586	0.617248	45.1625	0.659268	0.638592
	26.75	33.2645	0.0289373	0.0285655	13.9605	0.412551	0.40285	47.225	0.441488	0.431416
	27.25	32.8792	0.0298952	0.0294895	13.0626	0.445223	0.434073	45.9418	0.475119	0.463562
	27.75	33.0971	0.0288103	0.028433	13.34	0.421215	0.41096	46.4371	0.450025	0.439393
	28.25	31.626	0.0339692	0.0335511	14.8365	0.367902	0.360118	46.4625	0.401871	0.393669
	28.75	31.673	0.0359674	0.0354969	16.0141	0.36868	0.360472	47.6872	0.404648	0.395968
	29.25	31.013	0.0388559	0.0383773	17.5439	0.331432	0.324865	48.5568	0.370288	0.363242
	29.75	32.4189	0.0297159	0.0293281	13.8052	0.412076	0.402199	46.2241	0.441792	0.431527
	30.25	31.9186	0.0299227	0.0295227	13.2969	0.416311	0.405985	45.2156	0.446234	0.435508
	30.75	31.7848	0.0306203	0.030232	14.5007	0.375586	0.366989	46.2855	0.406207	0.397221
	31.25	31.2523	0.0366895	0.0362247	17.4664	0.332874	0.325811	48.7187	0.369564	0.362035
	31.75	31.3132	0.0334503	0.0330206	15.2352	0.355758	0.347744	46.5484	0.389208	0.380764
	32.25	32.1259	0.0282495	0.0278483	12.1364	0.460986	0.448334	44.2623	0.489236	0.476182
	32.75	29.4222	0.0375902	0.0371093	15.3654	0.330194	0.323082	44.7876	0.367784	0.360191
	33.25	28.4901	0.0438476	0.0432984	18.1848	0.283006	0.277594	46.675	0.326853	0.320892
	33.75	27.3806	0.0520377	0.0514069	21.6045	0.24538	0.241405	48.9851	0.297418	0.292811
	34.25	27.9395	0.0466133	0.046032	18.888	0.278055	0.272948	46.8274	0.324668	0.31898
	34.75	28.6993	0.0379753	0.0374977	16.0209	0.311827	0.305303	44.7202	0.349802	0.342801
	35.25	27.8359	0.0455773	0.0450175	19.3044	0.265406	0.260601	47.1403	0.310983	0.305619
	35.75	27.2556	0.0468227	0.0462745	20.8324	0.237762	0.233852	48.088	0.284585	0.280127
	36.25	27.9593	0.0423923	0.0418616	17.9715	0.285858	0.280277	45.9307	0.32825	0.322138
	36.75	27.8211	0.0391297	0.0386531	17.3544	0.270205	0.264916	45.1754	0.309335	0.303569
	37.25	27.5924	0.0405418	0.0400677	18.8517	0.248559	0.244081	46.4441	0.289101	0.284149
	37.75	26.8477	0.046785	0.0462224	20.3342	0.239755	0.235621	47.1819	0.28654	0.281843
	38.25	26.8399	0.0430429	0.0425206	18.9664	0.246125	0.241595	45.8063	0.289168	0.284116
	38.75	26.4505	0.0441975	0.0436605	18.9256	0.242876	0.238457	45.3761	0.287073	0.282118
	39.25	26.3394	0.0475385	0.0469636	20.8989	0.228399	0.224476	47.2382	0.275937	0.27144
	39.75	25.3025	0.0513154	0.0507121	22.4303	0.205729	0.202557	47.7327	0.257044	0.253269
	40.25	26.457	0.0454944	0.0449286	20.1609	0.236887	0.232513	46.6179	0.282382	0.277441
	40.75	26.3221	0.0420966	0.0416124	19.8114	0.223815	0.219976	46.1335	0.265912	0.261588
	41.25	26.0975	0.0442379	0.0437076	20.3954	0.223429	0.219478	46.4928	0.267667	0.263186
	41.75	25.2541	0.0430118	0.0425106	19.1048	0.22018	0.216364	44.3589	0.263191	0.258875
	42.25	25.2543	0.0439344	0.0434177	19.9386	0.212971	0.209286	45.1929	0.256906	0.252704
	42.75	22.952	0.0516625	0.0510906	22.5335	0.171742	0.169367	45.4855	0.223404	0.220457
	43.25	23.7822	0.0540149	0.0533782	24.1496	0.180028	0.17737	47.9318	0.234043	0.230748
	43.75	22.57	0.0573554	0.0567191	26.014	0.155476	0.153546	48.584	0.212831	0.210265
	44.25	24.3904	0.0468825	0.0463184	20.6922	0.20579	0.202255	45.0827	0.252673	0.248574
	44.75	23.2069	0.0500533	0.0494577	20.9661	0.194711	0.191581	44.173	0.244764	0.241038
	45.25	22.8593	0.0491159	0.0485769	22.7382	0.167749	0.165375	45.5975	0.216865	0.213952
	45.75	21.4112	0.0587691	0.05812	26.8208	0.142703	0.140999	48.232	0.201472	0.199119
	46.25	21.7236	0.0556193	0.0549946	25.4535	0.149881	0.147921	47.1771	0.2055	0.202915
	46.75	22.8742	0.0499894	0.0494221	23.1095	0.171697	0.169163	45.9838	0.221687	0.218585
	47.25	21.8781	0.0528844	0.0522857	23.7329	0.160224	0.15798	45.6111	0.213108	0.210266
	47.75	21.9678	0.0517389	0.0511501	23.621	0.159813	0.157517	45.5888	0.211552	0.208667
	48.25	20.3887	0.0593906	0.058706	25.7541	0.143372	0.141525	46.1428	0.202763	0.200231
	48.75	21.9779	0.050529	0.0499906	24.3468	0.149241	0.147294	46.3247	0.19977	0.197285
	49.25	20.7981	0.0543742	0.0538033	26.3826	0.13139	0.129849	47.1808	0.185764	0.183652
	49.75	21.0957	0.0556329	0.0549976	25.1881	0.149237	0.147219	46.2838	0.20487	0.202216
	50.25	20.7275	0.0551633	0.0545454	25.2748	0.142816	0.14094	46.0024	0.197979	0.195485
	50.75	20.3699	0.0550728	0.0544623	25.8242	0.137949	0.136174	46.1942	0.193021	0.190636
	51.25	19.9987	0.0580271	0.0573749	26.663	0.134653	0.132966	46.6617	0.19268	0.19034
	51.75	19.9687	0.05141	0.050875	25.234	0.128535	0.126964	45.2027	0.179945	0.177839
	52.25	19.8425	0.0557202	0.0551089	26.491	0.130555	0.128926	46.3335	0.186275	0.184035
	52.75	18.6508	0.0614566	0.0607733	28.4362	0.117407	0.116056	47.087	0.178863	0.176829
	53.25	18.7981	0.0583319	0.057678	26.8165	0.124072	0.122534	45.6146	0.182404	0.180212
	53.75	18.522	0.0592001	0.0585484	27.1796	0.118873	0.117474	45.7016	0.178073	0.176022
	54.25	18.538	0.0555156	0.0549603	28.8354	0.103737	0.102667	47.3733	0.159252	0.157627
	54.75	17.9229	0.0610546	0.0604087	29.6328	0.104697	0.10361	47.5557	0.165751	0.164019
	55.25	18.9135	0.0570181	0.0563997	27.4167	0.119338	0.117919	46.3302	0.176356	0.174318
	55.75	18.7598	0.053024	0.0524894	27.1682	0.111682	0.110446	45.9281	0.164706	0.162935
	56.25	18.2613	0.0564826	0.0558876	27.5129	0.111541	0.110274	45.7742	0.168024	0.166161
	56.75	18.0238	0.0570857	0.0564878	28.1785	0.10752	0.106332	46.2023	0.164605	0.16282
	57.25	16.63	0.0674752	0.0667084	30.9335	0.099775	0.0986924	47.5635	0.16725	0.165401
	57.75	17.3119	0.0570446	0.0564639	28.5075	0.100052	0.0990123	45.8195	0.157097	0.155476
	58.25	16.0826	0.0555843	0.0550355	28.9164	0.094519	0.0935695	44.999	0.150103	0.148605
	58.75	15.4296	0.0566384	0.0560948	29.7637	0.0868166	0.0860142	45.1932	0.143455	0.142109
	63.75	14.969	0.0510991	0.05066	31.6886	0.0690877	0.068507	46.6576	0.120187	0.119167
	64.25	14.0938	0.0551658	0.05468	33.1676	0.0643629	0.0638367	47.2614	0.119529	0.118517
	64.75	14.7737	0.0523004	0.0518413	31.7536	0.0703483	0.069744	46.5273	0.122649	0.121585
	65.25	14.1621	0.0553562	0.0548633	33.1204	0.0656127	0.0650643	47.2825	0.120969	0.119928
	65.75	14.0434	0.0535795	0.0531076	32.1351	0.0662746	0.065711	46.1785	0.119854	0.118819
	66.25	13.9578	0.0547188	0.0542314	32.3226	0.0665448	0.0659796	46.2805	0.121264	0.120211
	66.75	13.5442	0.0508865	0.050474	32.696	0.0585416	0.0580999	46.2402	0.109428	0.108574
	67.25	13.5319	0.0469979	0.046648	32.8852	0.05402	0.053647	46.4171	0.101018	0.100295
	67.75	12.866	0.0485524	0.0481873	33.1852	0.0517267	0.0513729	46.0512	0.100279	0.0995602
	68.25	12.9533	0.0532873	0.0528479	33.8319	0.0559691	0.0555474	46.7853	0.109256	0.108395
	68.75	12.5337	0.0509305	0.0505434	35.1624	0.0491073	0.0487783	47.6961	0.100038	0.0993217
	69.25	12.8786	0.0521088	0.0516952	35.1533	0.052335	0.0519584	48.0319	0.104444	0.103654
	69.75	12.7932	0.0515272	0.0511142	33.9204	0.0542524	0.0538476	46.7136	0.10578	0.104962
	70.25	13.2358	0.0484708	0.0480908	32.9505	0.0560545	0.0556296	46.1863	0.104525	0.10372
	70.75	12.8345	0.0475357	0.0471835	33.9704	0.0505027	0.0501539	46.805	0.0980384	0.0973374
	71.25	12.7932	0.0487109	0.0483417	34.13	0.0513913	0.0510264	46.9233	0.100102	0.0993681
	71.75	12.8636	0.0468863	0.0465419	34.1606	0.050185	0.049838	47.0242	0.0970713	0.0963799
	72.25	12.9857	0.0505074	0.0501137	35.3783	0.0521786	0.0517995	48.364	0.102686	0.101913
	72.75	12.5866	0.0467579	0.0464127	33.229	0.0504651	0.0501087	45.8156	0.097223	0.0965214
	73.25	13.3416	0.0499769	0.0495614	32.4914	0.0616011	0.0610861	45.833	0.111578	0.110647
	73.75	11.71	0.0451832	0.0448773	34.3374	0.0429371	0.0426727	46.0473	0.0881203	0.0875501
	74.25	12.5241	0.0467161	0.0463723	33.9986	0.0498361	0.0494831	46.5227	0.0965522	0.0958554
	74.75	11.4886	0.0425662	0.0423031	35.9441	0.0374103	0.0372049	47.4327	0.0799764	0.079508
	75.25	12.3672	0.0429215	0.0426323	33.7065	0.0457729	0.045477	46.0737	0.0886943	0.0881093
	75.75	11.8778	0.0444398	0.0441424	35.0242	0.0426179	0.0423529	46.9021	0.0870578	0.0864953
	76.25	11.7233	0.0447941	0.0444912	34.7956	0.0428722	0.0426013	46.5189	0.0876663	0.0870925
	76.75	11.6715	0.0454769	0.0451664	35.246	0.0430648	0.0427911	46.9176	0.0885417	0.0879575
	77.25	11.4914	0.043742	0.043456	34.908	0.0411602	0.0409102	46.3994	0.0849022	0.0843662
	77.75	11.8795	0.043753	0.0434602	34.725	0.0434858	0.0432091	46.6046	0.0872388	0.0866693
	78.25	11.1708	0.0438903	0.0436094	36.0862	0.0384768	0.0382506	47.257	0.0823671	0.08186
	78.75	11.4399	0.0447055	0.0444026	34.4686	0.0430289	0.0427513	45.9085	0.0877344	0.0871539
	79.25	11.3438	0.0421575	0.0418907	35.0074	0.0397714	0.0395334	46.3512	0.081929	0.0814241
	79.75	10.7413	0.0432459	0.0429763	36.0339	0.0367174	0.0365067	46.7752	0.0799633	0.079483
	80.25	10.7913	0.0439895	0.0437089	35.8013	0.0378656	0.0376404	46.5926	0.0818551	0.0813493
	80.75	11.0246	0.0395915	0.0393627	35.9575	0.0347887	0.0346011	46.9821	0.0743803	0.0739637
	81.25	10.5484	0.0415275	0.0412829	36.5988	0.0337912	0.0336083	47.1472	0.0753187	0.0748912
	81.75	10.9147	0.0415292	0.041276	35.7093	0.0367609	0.0365495	46.624	0.0782902	0.0778256
	82.25	10.5793	0.0407464	0.04051	36.6081	0.0334278	0.0332484	47.1874	0.0741743	0.0737584
	82.75	10.7263	0.0402807	0.0400469	36.5025	0.0342555	0.0340698	47.2288	0.0745362	0.0741167
	83.25	10.5229	0.0399352	0.0397096	37.1629	0.0324929	0.0323222	47.6858	0.0724281	0.0720318
	83.75	10.7445	0.0417891	0.0415362	36.4725	0.0357414	0.0355362	47.217	0.0775304	0.0770724
	84.25	10.599	0.0407141	0.0404737	36.2023	0.0347434	0.0345476	46.8013	0.0754575	0.0750212
	84.75	10.5489	0.040051	0.0398199	36.3953	0.0338569	0.033671	46.9442	0.0739079	0.0734909
	85.25	10.497	0.0377705	0.0375667	36.8398	0.031634	0.0314732	47.3368	0.0694045	0.0690399
	85.75	10.2903	0.0388412	0.0386261	36.7228	0.031957	0.0317891	47.0131	0.0707982	0.0704152
	86.25	10.5154	0.0406217	0.0403847	37.0334	0.0342194	0.0340278	47.5487	0.0748412	0.0744125
	86.75	10.2978	0.0351599	0.0349814	35.885	0.0300182	0.0298717	46.1827	0.0651781	0.0648531
	87.25	10.3214	0.0400987	0.0398648	36.1294	0.034421	0.034225	46.4508	0.0745197	0.0740898
	87.75	9.77224	0.037685	0.0374904	37.9557	0.0284568	0.0283198	47.7279	0.0661419	0.0658102
	88.25	9.95517	0.0348162	0.0346444	36.5661	0.0283772	0.0282431	46.5213	0.0631933	0.0628875
	88.75	10.2628	0.0362006	0.0360119	36.5495	0.0307666	0.0306109	46.8122	0.0669672	0.0666228
	89.25	9.91039	0.0340507	0.0338872	36.7425	0.027499	0.0273726	46.6528	0.0615497	0.0612598
	89.75	9.9919	0.0373847	0.0371856	36.6532	0.0307886	0.0306291	46.6451	0.0681733	0.0678147
	90.25	9.79374	0.0343258	0.0341618	37.3627	0.0270237	0.0269004	47.1564	0.0613494	0.0610622
	90.75	9.75049	0.03546	0.0352852	37.444	0.0276081	0.0274772	47.1945	0.0630681	0.0627625
	91.25	9.59086	0.036118	0.0359373	37.1351	0.0279594	0.0278244	46.7259	0.0640775	0.0637616
	91.75	9.76418	0.0332262	0.033073	37.662	0.0260496	0.025934	47.4262	0.0592758	0.0590069
	92.25	9.47606	0.0355203	0.0353502	38.5428	0.0259691	0.0258513	48.0189	0.0614894	0.0612015
	92.75	9.80732	0.0341269	0.0339618	36.8032	0.0279264	0.0277938	46.6105	0.0620533	0.0617556
	93.25	9.81276	0.0340817	0.033917	36.7395	0.0279576	0.0278246	46.5523	0.0620393	0.0617416
	93.75	9.57009	0.033877	0.0337184	37.5941	0.0262203	0.0261011	47.1642	0.0600973	0.0598195
	94.25	9.41536	0.0349266	0.0347608	38.2436	0.0260448	0.0259254	47.659	0.0609714	0.0606861
	94.75	9.42335	0.0328969	0.0327474	37.3422	0.0253904	0.0252778	46.7655	0.0582873	0.0580252
	95.25	9.58366	0.0324348	0.0322894	37.7954	0.0252923	0.0251811	47.379	0.0577271	0.0574705
	95.75	9.58627	0.0312575	0.031125	38.8145	0.0237478	0.0236507	48.4008	0.0550054	0.0547756
	96.25	9.4188	0.0335159	0.0333608	37.5731	0.0259419	0.0258236	46.992	0.0594577	0.0591845
	96.75	9.73176	0.0352658	0.0350879	36.7507	0.0294554	0.0293046	46.4825	0.0647213	0.0643925
	97.25	9.34776	0.0318592	0.0317206	38.1201	0.0243111	0.0242076	47.4678	0.0561704	0.0559282
	97.75	9.06003	0.0327329	0.0325864	37.4658	0.0247726	0.024663	46.5258	0.0575055	0.0572494
	98.25	9.2645	0.033123	0.0329718	37.6775	0.0255691	0.0254529	46.942	0.0586921	0.0584248
	98.75	8.87374	0.0302543	0.0301341	38.8021	0.0212542	0.0211724	47.6758	0.0515085	0.0513065
	99.25	9.25694	0.0304021	0.0302754	37.707	0.0235111	0.0234139	46.9639	0.0539132	0.0536892
	99.75	8.85236	0.0317673	0.0316328	38.3463	0.0229014	0.0228063	47.1987	0.0546687	0.054439
	100.25	8.99898	0.0332938	0.0331458	38.9026	0.0241512	0.0240455	47.9016	0.057445	0.0571913
	100.75	8.95296	0.030257	0.0301357	38.9723	0.0217794	0.0216937	47.9252	0.0520363	0.0518294
	101.25	9.11186	0.0311679	0.0310344	37.652	0.0240683	0.0239642	46.7638	0.0552362	0.0549986
	101.75	9.04383	0.0312022	0.0310696	38.1452	0.0237353	0.0236338	47.1891	0.0549376	0.0547034
	102.25	8.71162	0.0296039	0.0294873	38.3298	0.0213735	0.0212898	47.0414	0.0509775	0.0507772
	102.75	8.99308	0.0294302	0.0293133	38.6443	0.0221872	0.0220987	47.6374	0.0516174	0.051412
	103.25	8.75849	0.0278989	0.0277968	39.2354	0.0198385	0.0197669	47.9939	0.0477374	0.0475637
	103.75	8.97937	0.0311285	0.0309976	38.7333	0.0233841	0.0232842	47.7127	0.0545125	0.0542818
	104.25	8.876	0.0300997	0.0299766	37.9488	0.0227329	0.0226382	46.8248	0.0528326	0.0526148
	104.75	9.0042	0.0292299	0.0291124	38.1304	0.0228987	0.0228043	47.1346	0.0521286	0.0519167
	105.25	8.66214	0.0269828	0.0268869	39.1018	0.0193886	0.01932	47.7639	0.0463714	0.0462069
	105.75	8.92261	0.0288751	0.0287615	38.1353	0.0222064	0.0221165	47.0579	0.0510815	0.050878
	106.25	8.90306	0.0281336	0.028026	38.1365	0.0214919	0.0214076	47.0396	0.0496256	0.0494336
	106.75	8.72234	0.0282274	0.0281215	39.0245	0.0206101	0.0205322	47.7468	0.0488376	0.0486537
	107.25	8.62706	0.0274829	0.0273837	39.6224	0.0196479	0.0195769	48.2494	0.0471308	0.0469606
	107.75	8.67569	0.0273212	0.0272189	37.5734	0.0210826	0.0210011	46.2491	0.0484038	0.04822
	108.25	8.69473	0.0276131	0.0275085	37.8424	0.0214648	0.0213797	46.5371	0.0490779	0.0488882
	108.75	8.48339	0.0235517	0.0234793	39.4164	0.0169051	0.0168527	47.8998	0.0404569	0.0403321
	109.25	8.45433	0.0234994	0.0234262	38.7554	0.0172746	0.0172195	47.2097	0.0407739	0.0406458
	109.75	8.65463	0.0263302	0.0262376	39.3495	0.0197293	0.0196577	48.0042	0.0460596	0.0458954
	110.25	8.36323	0.0250126	0.0249306	39.3495	0.0179688	0.0179085	47.7128	0.0429814	0.0428392
	110.75	8.77812	0.0265224	0.0264251	38.2165	0.0212525	0.0211697	46.9947	0.047775	0.0475948
	111.25	8.51817	0.0248598	0.0247773	38.9463	0.0186595	0.0185951	47.4645	0.0435192	0.0433723
	111.75	8.61244	0.023823	0.0237449	38.0233	0.018968	0.0189019	46.6358	0.042791	0.0426468
	112.25	8.56044	0.0252311	0.0251457	38.9261	0.0192002	0.0191322	47.4866	0.0444314	0.0442779
	112.75	8.38169	0.0227848	0.0227155	38.7322	0.0171049	0.0170504	47.1139	0.0398898	0.0397659
	113.25	8.37878	0.0260027	0.0259123	38.964	0.0195253	0.0194539	47.3428	0.0455281	0.0453662
	113.75	8.3225	0.0223626	0.0222965	39.1418	0.0166079	0.0165568	47.4643	0.0389705	0.0388533
	114.25	8.34736	0.0236268	0.0235527	39.1837	0.017657	0.0175988	47.5311	0.0412838	0.0411515
	114.75	8.30814	0.0240631	0.0239867	39.4175	0.0178226	0.0177633	47.7257	0.0418857	0.0417499
	115.25	8.35942	0.0235633	0.0234893	39.4365	0.0176729	0.0176142	47.7959	0.0412362	0.0411035
	115.75	8.36958	0.0246387	0.0245578	39.3384	0.0185735	0.0185088	47.708	0.0432122	0.0430666
	116.25	8.44012	0.0214024	0.0213397	38.1957	0.0170167	0.0169629	46.6358	0.0384191	0.0383026
	116.75	8.30421	0.0235208	0.0234465	38.6533	0.018075	0.0180138	46.9575	0.0415958	0.0414603
	117.25	8.30516	0.0205764	0.0205207	39.8389	0.0153587	0.015315	48.1441	0.0359351	0.0358357
	117.75	8.10969	0.0232949	0.0232239	39.7072	0.0169956	0.0169409	47.8169	0.0402905	0.0401648
	118.25	8.43733	0.0226011	0.0225311	38.4195	0.018043	0.0179823	46.8568	0.0406441	0.0405135
	118.75	8.23158	0.0224754	0.0224083	39.2976	0.0169864	0.0169321	47.5292	0.0394619	0.0393404
	119.25	8.10677	0.0214174	0.0213575	39.5083	0.0156988	0.0156523	47.615	0.0371162	0.0370098
	119.75	8.13992	0.0222268	0.0221619	39.8926	0.0164216	0.0163705	48.0325	0.0386484	0.0385324
	120.25	8.10249	0.0224102	0.0223446	40.1618	0.016436	0.0163851	48.2643	0.0388462	0.0387297
	120.75	8.24914	0.0215893	0.0215273	39.4812	0.0164708	0.01642	47.7304	0.0380601	0.0379472
	121.25	8.15819	0.02276	0.0226904	38.8451	0.0175221	0.0174638	47.0032	0.0402821	0.0401542
	121.75	8.18689	0.0219944	0.0219293	39.1039	0.0170831	0.0170282	47.2908	0.0390776	0.0389575
	122.25	7.9604	0.0202005	0.0201475	39.8971	0.0148049	0.0147635	47.8575	0.0350054	0.034911
	122.75	7.93007	0.0206848	0.0206282	39.8704	0.0155359	0.0154899	47.8004	0.0362207	0.0361181
	123.25	7.92044	0.021508	0.0214468	39.887	0.0161097	0.0160601	47.8075	0.0376177	0.037507
	128.25	7.98551	0.0189076	0.0188611	40.7444	0.0142051	0.0141673	48.7299	0.0331127	0.0330285
	128.75	8.01758	0.0192695	0.019221	40.5489	0.0145726	0.0145328	48.5665	0.0338421	0.0337538
	129.25	8.16663	0.0220145	0.0219494	39.9367	0.0172704	0.0172138	48.1033	0.0392849	0.0391632
	129.75	8.04656	0.022744	0.0226758	40.3718	0.0172721	0.0172151	48.4184	0.0400161	0.0398908
	130.25	8.09798	0.0203175	0.0202627	40.3324	0.0156925	0.0156459	48.4303	0.03601	0.0359086
	130.75	8.11466	0.0210623	0.0210033	40.2057	0.0163403	0.0162899	48.3204	0.0374025	0.0372932
	131.25	8.16448	0.0203466	0.020291	39.7059	0.0160065	0.0159581	47.8703	0.0363531	0.0362491
	131.75	8.21812	0.0219251	0.0218614	40.6116	0.0169156	0.0168615	48.8297	0.0388407	0.0387229
	132.25	8.22793	0.0198741	0.0198215	40.3241	0.0153853	0.0153405	48.5521	0.0352593	0.035162
	132.75	8.46153	0.0215234	0.0214598	39.3398	0.0177117	0.0176528	47.8013	0.0392351	0.0391126
	133.25	8.44556	0.0193123	0.0192613	39.3206	0.0158859	0.0158389	47.7662	0.0351982	0.0351002
	133.75	8.41816	0.0205322	0.0204758	40.2144	0.0161619	0.016113	48.6326	0.0366941	0.0365888
	134.25	8.3417	0.0206693	0.0206126	40.1757	0.0159101	0.0158623	48.5174	0.0365794	0.0364749
	134.75	8.56139	0.0216661	0.0216019	39.1734	0.0176419	0.0175833	47.7348	0.039308	0.0391852
	135.25	8.43689	0.0214401	0.0213793	39.8629	0.0162917	0.0162412	48.2998	0.0377318	0.0376205
	135.75	8.28157	0.0212418	0.0211833	40.219	0.015418	0.0153721	48.5006	0.0366598	0.0365554
	136.25	8.57397	0.0213408	0.0212816	40.7074	0.0157491	0.0157022	49.2814	0.0370899	0.0369838
	136.75	8.40523	0.0193412	0.0192928	40.0032	0.0140839	0.0140461	48.4084	0.0334251	0.0333389
	137.25	8.67506	0.023635	0.0235611	39.6191	0.0177074	0.0176474	48.2942	0.0413424	0.0412085
	137.75	8.38885	0.022011	0.0219503	40.9023	0.0148106	0.0147679	49.2912	0.0368216	0.0367183
	138.25	8.44669	0.0231425	0.0230761	41.1953	0.0153264	0.0152812	49.642	0.038469	0.0383573
	138.75	8.58702	0.0229079	0.0228426	41.0895	0.0151839	0.0151396	49.6765	0.0380917	0.0379822
	139.25	8.60414	0.0269849	0.0268951	41.2501	0.0173452	0.0172862	49.8542	0.0443302	0.0441813
	139.75	8.90444	0.0267571	0.0266684	41.6471	0.0175115	0.0174526	50.5515	0.0442686	0.044121
	140.25	9.02932	0.0259016	0.0258172	40.9318	0.0174654	0.0174074	49.9611	0.043367	0.0432245
	140.75	9.06085	0.0302208	0.0301051	40.5728	0.0204173	0.0203366	49.6336	0.0506381	0.0504417
	141.25	9.03535	0.0303617	0.0302469	41.1329	0.0197612	0.0196854	50.1682	0.0501229	0.0499323
	141.75	9.11297	0.0286096	0.0285066	40.9406	0.0189794	0.01891	50.0536	0.047589	0.0474167
	142.25	9.14104	0.0294741	0.0293645	40.8886	0.0196922	0.0196176	50.0297	0.0491663	0.0489821
	142.75	8.99764	0.0290017	0.0288974	41.3413	0.0187352	0.0186674	50.3389	0.0477369	0.0475648
	143.25	9.09635	0.0296879	0.029579	41.7245	0.0190582	0.0189885	50.8208	0.0487461	0.0485675
	143.75	9.13596	0.0306252	0.0305086	41.5405	0.0197527	0.0196775	50.6765	0.0503778	0.0501861
	144.25	9.23903	0.0326474	0.0325132	41.032	0.021505	0.0214155	50.271	0.0541524	0.0539287
	144.75	9.35692	0.031135	0.0310132	41.2341	0.0205413	0.0204608	50.591	0.0516763	0.051474
	145.25	9.18968	0.0315375	0.0314164	42.1206	0.019432	0.0193589	51.3103	0.0509695	0.0507754
	145.75	9.28558	0.0339859	0.0338436	41.686	0.0213208	0.0212329	50.9716	0.0553067	0.0550764
	146.25	9.20136	0.0350648	0.0349147	41.9019	0.0214798	0.0213904	51.1033	0.0565447	0.0563051
	146.75	8.95336	0.0362384	0.0360823	42.2831	0.0209199	0.0208335	51.2365	0.0571583	0.0569157
	147.25	8.70162	0.038522	0.0383478	42.5332	0.0213014	0.02121	51.2348	0.0598234	0.0595578
	147.75	8.58884	0.0385258	0.0383559	43.318	0.0201843	0.0201024	51.9069	0.0587101	0.0584583
	148.25	8.4244	0.0359465	0.0358015	43.9435	0.0180929	0.0180274	52.3679	0.0540394	0.0538288
	148.75	8.30318	0.0412719	0.0410828	44.5053	0.0199975	0.0199163	52.8085	0.0612695	0.0609991
	149.25	8.1605	0.0435152	0.0433052	44.1865	0.0207043	0.0206158	52.347	0.0642195	0.063921
	149.75	8.14593	0.0461012	0.0458655	44.6418	0.0216651	0.0215682	52.7878	0.0677662	0.0674337
	150.25	7.82536	0.0445953	0.0443825	45.7407	0.0192949	0.0192178	53.5661	0.0638903	0.0636003
	150.75	7.56874	0.0492877	0.0490282	45.35	0.0207086	0.0206172	52.9187	0.0699963	0.0696454
	151.25	7.54046	0.0527175	0.0524209	45.4516	0.0218092	0.0217074	52.992	0.0745268	0.0741283
	151.75	7.35755	0.0493646	0.0491096	46.2492	0.0193991	0.0193192	53.6067	0.0687637	0.0684288
	152.25	6.81213	0.0554207	0.0551118	47.0256	0.0194676	0.0193831	53.8378	0.0748883	0.0744948
	152.75	6.81636	0.0615439	0.0611613	47.0759	0.0214505	0.0213477	53.8923	0.0829944	0.0825089
	153.25	6.62705	0.0576755	0.0573473	47.9979	0.0190111	0.0189304	54.6249	0.0766866	0.0762777
	153.75	6.23317	0.064828	0.0644169	47.3716	0.0201898	0.0200948	53.6048	0.0850178	0.0845117
	154.25	6.48312	0.0671455	0.0666937	47.4818	0.0218627	0.0217532	53.9649	0.0890082	0.0884469
	154.75	5.91895	0.0617431	0.0613853	48.5497	0.0173196	0.0172486	54.4687	0.0790627	0.0786339
	155.25	6.13335	0.0681408	0.0676953	48.8368	0.0197853	0.0196942	54.9702	0.0879261	0.0873894
	155.75	5.4392	0.0691626	0.0687267	48.8443	0.0176774	0.0176001	54.2835	0.0868399	0.0863267
	156.25	5.9651	0.0762821	0.0757199	48.6292	0.0218539	0.0217401	54.5943	0.098136	0.0974599
	156.75	5.04881	0.067736	0.0673382	49.8068	0.0153798	0.0153194	54.8556	0.0831158	0.0826576
	157.25	5.4905	0.0769638	0.0764157	49.1094	0.0197209	0.0196245	54.5999	0.0966847	0.0960402
	157.75	4.83088	0.0692144	0.0688085	50.3826	0.0148595	0.014803	55.2134	0.0840739	0.0836115
	158.25	5.01506	0.0749313	0.0744299	49.2516	0.0175107	0.0174322	54.2667	0.092442	0.0918621
	158.75	4.75843	0.073652	0.0731837	49.9383	0.0160555	0.0159881	54.6968	0.0897074	0.0891719
	159.25	4.57276	0.0744776	0.0740226	51.0834	0.0147478	0.0146908	55.6562	0.0892254	0.0887134
	159.75	4.30878	0.0741855	0.0737455	51.1346	0.0139005	0.0138483	55.4434	0.088086	0.0875938
	160.25	4.39415	0.0829187	0.0823582	51.351	0.0160163	0.0159471	55.7451	0.098935	0.0983053
	160.75	4.17829	0.0748204	0.0743784	51.4047	0.0136208	0.0135701	55.583	0.0884412	0.0879485
	161.25	4.19841	0.0800552	0.0795484	51.6394	0.014662	0.014603	55.8378	0.0947172	0.0941514
	161.75	4.11472	0.071195	0.0707944	51.0476	0.0129675	0.0129215	55.1623	0.0841625	0.0837159
	162.25	4.2494	0.0744837	0.0740461	51.6411	0.013595	0.0135454	55.8905	0.0880787	0.0875915
	162.75	3.98953	0.0735163	0.0731079	52.433	0.0123929	0.012351	56.4225	0.0859092	0.0854589
	163.25	4.23031	0.0828742	0.0823242	51.5417	0.0152878	0.0152238	55.772	0.0981621	0.097548
	163.75	4.1273	0.0805854	0.0800775	51.8571	0.0142473	0.0141917	55.9844	0.0948327	0.0942692
	164.25	3.92852	0.0815941	0.0810805	51.8518	0.0139362	0.0138816	55.7803	0.0955303	0.0949621
	164.75	3.97329	0.0842335	0.0836793	51.4731	0.0146378	0.0145776	55.4464	0.0988713	0.0982569
	165.25	3.78534	0.0762272	0.0757948	52.3438	0.0122691	0.0122269	56.1291	0.0884963	0.0880217
	165.75	3.92004	0.0769145	0.0764739	52.876	0.0125529	0.0125103	56.796	0.0894674	0.0889841
	166.25	3.67955	0.0805442	0.080066	52.2681	0.0126363	0.0125904	55.9476	0.0931804	0.0926564
	166.75	4.00353	0.0877364	0.0871228	51.3461	0.0159218	0.0158506	55.3496	0.103658	0.102973
	167.25	3.542	0.075316	0.0749126	53.0778	0.0111266	0.0110913	56.6198	0.0864426	0.0860039
	167.75	3.7422	0.0759237	0.0755073	53.3833	0.0117712	0.0117334	57.1255	0.0876949	0.0872407
	168.25	3.62698	0.0777038	0.0772659	52.8221	0.0119789	0.0119384	56.449	0.0896827	0.0892043
	168.75	3.71853	0.0914936	0.0908615	51.8954	0.0150151	0.0149502	55.6139	0.106509	0.105812
	169.25	3.6848	0.0806781	0.0801996	52.7337	0.0127854	0.0127394	56.4185	0.0934635	0.092939
	169.75	3.5613	0.0762435	0.0758294	53.1912	0.011443	0.0114062	56.7525	0.0876866	0.0872356
	170.25	3.6772	0.0831247	0.0826178	52.6931	0.013115	0.0130665	56.3703	0.0962397	0.0956843
	170.75	3.63898	0.0829528	0.0824537	53.1826	0.012893	0.012846	56.8216	0.0958459	0.0952998
	171.25	3.69688	0.0834034	0.0828906	52.7929	0.0132975	0.0132476	56.4897	0.0967008	0.0961382
	171.75	3.7556	0.0833414	0.0828314	53.0491	0.0133118	0.0132622	56.8047	0.0966532	0.0960936
	172.25	3.78256	0.0823331	0.0818317	52.8077	0.0133091	0.0132597	56.5902	0.0956421	0.0950914
	172.75	3.82413	0.083461	0.0829326	51.9378	0.0141338	0.0140778	55.7619	0.0975948	0.0970104
	173.25	3.85449	0.0850141	0.0844699	52.8647	0.0141736	0.0141176	56.7192	0.0991877	0.0985875
	173.75	3.56573	0.0854431	0.0849222	53.4586	0.0127893	0.0127425	57.0243	0.0982324	0.0976647
	174.25	3.72548	0.0861319	0.0855726	52.1526	0.0142719	0.0142141	55.8781	0.100404	0.0997867
	174.75	3.59303	0.0831231	0.0826202	52.7	0.0130224	0.0129746	56.2931	0.0961455	0.0955948
	175.25	3.48326	0.0807465	0.0802768	52.9743	0.0123275	0.012284	56.4576	0.093074	0.0925608
	175.75	3.61642	0.083853	0.0833383	52.8506	0.013294	0.013244	56.4671	0.097147	0.0965822
	176.25	3.49345	0.0778519	0.0774229	53.3902	0.0117097	0.0116712	56.8837	0.0895616	0.0890941
	176.75	3.57606	0.078861	0.078404	52.3194	0.012664	0.0126185	55.8955	0.091525	0.0910224
	177.25	3.53469	0.0828665	0.0823677	52.8171	0.013038	0.0129894	56.3518	0.0959045	0.0953571
	177.75	3.48506	0.0757467	0.0753416	53.3756	0.0113787	0.0113423	56.8606	0.0871254	0.0866839
	178.25	3.39684	0.0799069	0.0794664	53.7038	0.0114266	0.0113891	57.1006	0.0913335	0.0908555
	178.75	3.64464	0.0805422	0.0800734	53.1853	0.0126645	0.0126194	56.83	0.0932067	0.0926928
	179.25	3.56658	0.0756721	0.0752597	53.048	0.0118068	0.0117676	56.6146	0.0874789	0.0870273
	179.75	3.67843	0.0788285	0.078368	52.9642	0.0129581	0.0129111	56.6426	0.0917866	0.0912791
	180.25	3.59621	0.0765781	0.0761531	53.0798	0.0121711	0.0121298	56.676	0.0887493	0.0882829
	180.75	3.61599	0.0795631	0.0791028	52.8949	0.0127292	0.0126837	56.5109	0.0922924	0.0917864
	181.25	3.60381	0.0778617	0.077415	52.4897	0.0127688	0.0127229	56.0935	0.0906305	0.0901379
	181.75	3.5208	0.08127	0.0808008	53.3569	0.0124392	0.0123954	56.8777	0.0937093	0.0931962
	182.25	3.46355	0.0770962	0.0766801	53.2854	0.0114915	0.0114541	56.7489	0.0885878	0.0881342
	182.75	3.61047	0.0784826	0.078035	52.7569	0.0125432	0.012499	56.3673	0.0910258	0.090534
	183.25	3.58065	0.0751463	0.0747393	53.1621	0.0119234	0.0118841	56.7428	0.0870696	0.0866233
	183.75	3.54475	0.0787266	0.078284	53.2624	0.0122559	0.0122139	56.8072	0.0909825	0.0904979
	184.25	3.56414	0.0812622	0.0807805	52.5884	0.0130974	0.013049	56.1525	0.0943596	0.0938295
	184.75	3.61024	0.0803965	0.0799275	53.274	0.0128744	0.0128279	56.8843	0.093271	0.0927554
	185.25	3.5841	0.0761096	0.0756922	53.0254	0.0121102	0.0120696	56.6095	0.0882198	0.0877618
	185.75	3.54208	0.0793538	0.0788979	52.8745	0.012697	0.0126518	56.4166	0.0920507	0.0915497
	186.25	3.60833	0.0814818	0.0810006	52.9931	0.0130964	0.0130486	56.6014	0.0945782	0.0940492
	186.75	3.49086	0.0801844	0.079725	53.1528	0.0125235	0.0124791	56.6437	0.0927078	0.0922041
	187.25	3.66792	0.0802361	0.0797629	52.7233	0.0132747	0.0132257	56.3913	0.0935108	0.0929886
	187.75	3.64964	0.0751879	0.0747814	53.6986	0.0120777	0.0120381	57.3482	0.0872656	0.0868195
	192.75	3.7512	0.0770072	0.0765707	53.148	0.0130059	0.01296	56.8992	0.090013	0.0895307
	193.25	3.83333	0.0815578	0.081051	52.3706	0.0146158	0.0145569	56.2039	0.0961735	0.0956079
	193.75	3.81282	0.0812379	0.0807369	52.5847	0.0144094	0.014352	56.3975	0.0956473	0.0950889
	194.25	3.76363	0.0753992	0.0749799	53.2352	0.012799	0.0127545	56.9988	0.0881982	0.0877344
	194.75	3.64142	0.0743774	0.0739688	52.598	0.012621	0.012577	56.2394	0.0869984	0.0865458
	195.25	3.80273	0.0799573	0.0794741	52.6178	0.0141919	0.0141368	56.4206	0.0941492	0.0936109
	195.75	3.71662	0.0730608	0.0726718	53.4118	0.0121772	0.0121371	57.1284	0.0852381	0.0848089
	196.25	3.75941	0.0776134	0.0771628	52.6642	0.0135042	0.0134539	56.4236	0.0911176	0.0906167
	196.75	3.95231	0.0778794	0.0774198	52.8944	0.0139689	0.013916	56.8467	0.0918483	0.0913358
	197.25	3.76765	0.0729042	0.0725125	53.0657	0.0124324	0.0123904	56.8334	0.0853366	0.0849029
	197.75	3.85544	0.0783602	0.0778903	52.2923	0.0142378	0.0141825	56.1478	0.092598	0.0920728
	198.25	3.77053	0.078431	0.077977	53.5226	0.0133637	0.0133148	57.2931	0.0917946	0.0912919
	198.75	3.76259	0.0754067	0.0749814	52.8001	0.0131765	0.013129	56.5627	0.0885832	0.0881104
	199.25	3.85007	0.0772127	0.0767578	52.5896	0.0140056	0.013952	56.4397	0.0912183	0.0907098
	199.75	3.75479	0.0732757	0.0728756	52.7047	0.0128556	0.0128112	56.4595	0.0861313	0.0856868
	200.25	3.71878	0.0752471	0.0748287	52.8038	0.012933	0.0128875	56.5226	0.0881802	0.0877162
	200.75	3.83967	0.078457	0.0779879	52.4779	0.0141662	0.0141109	56.3176	0.0926231	0.0920988
	201.25	3.83846	0.0763712	0.0759345	53.005	0.0134664	0.0134172	56.8435	0.0898376	0.0893517
	201.75	3.77708	0.0707778	0.0704086	53.2758	0.0121985	0.0121584	57.0529	0.0829763	0.082567
	202.25	3.88746	0.0762814	0.0758409	53.0073	0.0137328	0.0136817	56.8948	0.0900142	0.0895226
	202.75	3.83498	0.0756145	0.07518	52.5413	0.0136691	0.0136181	56.3763	0.0892836	0.0887981
	203.25	3.92539	0.0742294	0.073809	52.6851	0.0136039	0.013554	56.6105	0.0878334	0.087363
	203.75	3.74922	0.0729843	0.0725875	52.6863	0.0126939	0.0126497	56.4355	0.0856782	0.0852372
	204.25	3.86019	0.0743688	0.0739463	52.4652	0.0136475	0.0135973	56.3254	0.0880163	0.0875435
	204.75	3.69758	0.0723306	0.0719458	52.8905	0.0123239	0.0122824	56.588	0.0846546	0.0842283
	205.25	3.96132	0.0745266	0.0741059	52.8005	0.0135211	0.013472	56.7618	0.0880477	0.0875779
	205.75	3.87182	0.0704768	0.0701022	52.8102	0.0126625	0.0126193	56.682	0.0831393	0.0827216
	206.25	3.94043	0.0757118	0.0752724	52.6339	0.0139861	0.0139334	56.5743	0.0896979	0.0892057
	206.75	3.91249	0.0731538	0.0727467	52.7776	0.0133702	0.0133222	56.6901	0.086524	0.0860688
	207.25	3.87619	0.0762031	0.0757648	52.8693	0.0136763	0.0136256	56.7455	0.0898794	0.0893905
	207.75	3.93217	0.0741033	0.0736841	52.7164	0.0136833	0.013633	56.6486	0.0877866	0.0873171
	208.25	3.90932	0.0752051	0.0747755	52.8187	0.0137284	0.0136774	56.7281	0.0889335	0.088453
	208.75	3.97213	0.0736826	0.0732646	52.5005	0.0138557	0.0138043	56.4726	0.0875383	0.0870689
	209.25	3.89366	0.0719981	0.0715996	52.4382	0.0134384	0.0133895	56.3319	0.0854365	0.0849891
	209.75	3.87378	0.0733332	0.0729222	52.613	0.0136165	0.0135665	56.4868	0.0869497	0.0864887
	210.25	3.91422	0.0687768	0.0684238	53.4004	0.0124185	0.0123786	57.3146	0.0811954	0.0808023
	210.75	3.91868	0.0714436	0.0710557	52.7151	0.0131681	0.013122	56.6338	0.0846118	0.0841777
	211.25	4.11648	0.0804651	0.07995	52.1719	0.0160645	0.0159957	56.2884	0.0965296	0.0959457
	211.75	3.95479	0.0756605	0.0752217	52.7954	0.0141647	0.0141112	56.7502	0.0898252	0.0893329
	212.25	4.02709	0.075705	0.0752585	52.3481	0.0145788	0.0145219	56.3752	0.0902837	0.0897804
	212.75	4.05041	0.0753217	0.0748773	52.3109	0.014632	0.0145744	56.3613	0.0899538	0.0894518
	213.25	3.87424	0.073661	0.0732464	52.662	0.0136811	0.0136305	56.5362	0.0873421	0.0868769
	213.75	3.84201	0.0697504	0.0693815	52.66	0.0128088	0.0127648	56.502	0.0825592	0.0821462
	214.25	3.80546	0.0708707	0.0704936	53.0839	0.012825	0.0127809	56.8893	0.0836957	0.0832746
	214.75	3.91517	0.0705401	0.0701629	53.1311	0.01304	0.0129949	57.0463	0.0835802	0.0831578
	215.25	3.80459	0.072849	0.0724441	52.4399	0.013503	0.0134535	56.2445	0.086352	0.0858976
	215.75	3.91826	0.0744297	0.0740026	52.2698	0.0141307	0.0140772	56.1881	0.0885605	0.0880799
	216.25	3.67733	0.0680479	0.0677053	52.7433	0.0119615	0.0119227	56.4206	0.0800095	0.079628
	216.75	3.86939	0.0721306	0.0717338	52.3805	0.0134287	0.0133802	56.2498	0.0855593	0.0851141
	217.25	3.80131	0.0652888	0.0649691	52.8384	0.011831	0.0117936	56.6397	0.0771197	0.0767628
	217.75	3.94091	0.0683114	0.067956	52.7694	0.0128321	0.0127885	56.7103	0.0811435	0.0807445
	218.25	3.88457	0.0695019	0.0691387	52.9652	0.0127067	0.0126636	56.8498	0.0822086	0.0818024
	218.75	3.93983	0.0721013	0.0717051	52.8016	0.0134703	0.0134217	56.7415	0.0855715	0.0851268
	219.25	3.91606	0.0718077	0.0714174	52.9319	0.0133234	0.0132761	56.8479	0.0851311	0.0846935
	219.75	3.89939	0.0733401	0.0729343	52.9816	0.0134707	0.0134221	56.881	0.0868108	0.0863564
	220.25	3.98148	0.0724202	0.0720172	52.823	0.0138148	0.0137644	56.8045	0.086235	0.0857816
	220.75	3.91522	0.0729833	0.0725735	52.688	0.0138856	0.0138341	56.6032	0.0868689	0.0864076
	221.25	4.04872	0.0737028	0.0732796	52.8016	0.0145096	0.0144544	56.8503	0.0882125	0.087734
	221.75	3.94162	0.0705362	0.0701522	52.5394	0.0136576	0.0136083	56.481	0.0841938	0.0837605
	222.25	4.02896	0.0753528	0.0749055	52.1698	0.0151026	0.0150421	56.1988	0.0904555	0.0899476
	222.75	3.92483	0.0720274	0.071628	52.4742	0.0138341	0.0137833	56.399	0.0858615	0.0854114
	223.25	3.9522	0.0709445	0.0705546	52.0011	0.0137774	0.0137268	55.9533	0.0847219	0.0842814
	223.75	3.99214	0.0721287	0.0717286	52.8784	0.0138653	0.0138144	56.8705	0.085994	0.085543
	224.25	3.85842	0.068662	0.0683041	52.6765	0.0128145	0.0127706	56.5349	0.0814765	0.0810747
	224.75	4.08337	0.0716579	0.0712614	52.9477	0.0139278	0.0138769	57.0311	0.0855857	0.0851383
	225.25	3.88709	0.0674452	0.0670981	52.5457	0.0127494	0.0127061	56.4328	0.0801946	0.0798042
	225.75	4.04393	0.0754406	0.0749977	52.5812	0.0148081	0.0147501	56.6252	0.0902487	0.0897478
	226.25	4.00011	0.0654489	0.0651193	52.7535	0.012734	0.0126923	56.7536	0.0781829	0.0778116
	226.75	4.06023	0.0713706	0.0709667	52.0028	0.0145446	0.0144886	56.063	0.0859152	0.0854553
	227.25	4.09981	0.0757454	0.0752937	52.5103	0.0152198	0.0151583	56.6101	0.0909652	0.090452
	227.75	3.94556	0.0682622	0.0679081	53.075	0.0129187	0.0128747	57.0205	0.0811809	0.0807828
	228.25	4.04247	0.0699127	0.0695331	52.7342	0.0137562	0.0137062	56.7767	0.0836688	0.0832393
	228.75	3.98628	0.0698473	0.0694673	52.3815	0.0138139	0.0137633	56.3678	0.0836612	0.0832306
	229.25	3.88873	0.0714758	0.0710864	52.7772	0.0135287	0.0134798	56.6659	0.0850045	0.0845662
	229.75	3.90963	0.067747	0.0673957	52.8047	0.0129991	0.0129546	56.7143	0.0807461	0.0803503
	230.25	3.95498	0.0684299	0.0680737	53.0782	0.0130576	0.0130131	57.0332	0.0814875	0.0810869
	230.75	3.94383	0.069509	0.0691366	52.7883	0.0135388	0.0134905	56.7322	0.0830478	0.082627
	231.25	4.07895	0.0735587	0.0731356	52.5053	0.0147584	0.0147015	56.5843	0.0883171	0.0878371
	231.75	4.00373	0.0697599	0.069386	52.8064	0.0135691	0.0135207	56.8101	0.083329	0.0829067
	232.25	4.08524	0.0746913	0.0742537	52.4666	0.014952	0.0148927	56.5518	0.0896433	0.0891464
	232.75	4.03259	0.069817	0.0694333	52.0347	0.0140871	0.0140344	56.0673	0.0839041	0.0834677
	233.25	3.98931	0.0682594	0.0678966	52.5648	0.0135686	0.0135199	56.5541	0.0818279	0.0814165
	233.75	3.96774	0.0643373	0.0640221	53.3251	0.0124205	0.0123806	57.2929	0.0767578	0.0764026
	234.25	3.94243	0.0666243	0.0662828	52.7853	0.013024	0.0129796	56.7278	0.0796483	0.0792624
	234.75	4.07439	0.0698671	0.0694803	52.1836	0.0144125	0.0143581	56.258	0.0842796	0.0838384
	235.25	4.09312	0.0684928	0.0681256	52.7694	0.0138937	0.0138437	56.8625	0.0823865	0.0819694
	235.75	4.03557	0.0669206	0.0665689	52.1566	0.0136482	0.0135999	56.1922	0.0805688	0.0801688
	236.25	4.1297	0.0707422	0.0703409	51.96	0.0149414	0.0148827	56.0897	0.0856836	0.0852236
	236.75	4.17692	0.0678499	0.0674824	52.2004	0.0142248	0.0141722	56.3774	0.0820747	0.0816546
	237.25	4.04101	0.0645558	0.0642334	52.8817	0.012857	0.0128143	56.9227	0.0774128	0.0770478
	237.75	4.01511	0.0682047	0.0678412	52.6405	0.0137838	0.0137338	56.6556	0.0819885	0.081575
	238.25	4.11522	0.0700956	0.0697094	52.5509	0.0143762	0.0143225	56.6661	0.0844718	0.0840319
	238.75	4.01986	0.0652364	0.0649036	52.4556	0.013204	0.0131585	56.4755	0.0784404	0.0780621
	239.25	4.17457	0.0702771	0.0698836	52.3641	0.0147437	0.0146873	56.5387	0.0850208	0.0845709
	239.75	4.13281	0.0653013	0.064965	52.5192	0.013523	0.013476	56.652	0.0788243	0.0784409
	240.25	4.14613	0.0699803	0.0695925	52.5503	0.0145015	0.0144467	56.6964	0.0844818	0.0840392
	240.75	4.15602	0.0695512	0.0691679	52.6875	0.0145322	0.0144774	56.8435	0.0840834	0.0836453
	241.25	4.07198	0.0686267	0.068254	52.2798	0.0141786	0.0141258	56.3517	0.0828053	0.0823797
	241.75	4.17794	0.0683252	0.0679537	52.2962	0.0144166	0.0143631	56.4742	0.0827417	0.0823168
	242.25	4.0048	0.0630146	0.0627054	52.6979	0.0127279	0.0126856	56.7027	0.0757424	0.075391
	242.75	4.141	0.0717291	0.0713228	52.4483	0.0149061	0.0148484	56.5893	0.0866352	0.0861712
	243.25	3.96995	0.0648231	0.0644987	52.5496	0.0129103	0.0128669	56.5196	0.0777334	0.0773656
	243.75	4.18425	0.069954	0.0695638	52.526	0.0147714	0.0147147	56.7102	0.0847254	0.0842785
	244.25	4.16331	0.0639683	0.0636442	52.5963	0.0135002	0.0134536	56.7596	0.0774686	0.0770978
	244.75	4.09944	0.0676913	0.0673273	52.3734	0.0142095	0.0141565	56.4728	0.0819008	0.0814838
	245.25	4.07559	0.0690892	0.068712	52.4134	0.0143675	0.0143134	56.489	0.0834567	0.0830254
	245.75	4.12204	0.0614008	0.0611049	52.8426	0.0127063	0.0126647	56.9646	0.0741072	0.0737697
	246.25	3.99187	0.064586	0.0642626	52.8449	0.0130006	0.0129564	56.8368	0.0775866	0.0772191
	246.75	4.11679	0.0655106	0.0651746	52.8236	0.0135977	0.0135507	56.9404	0.0791083	0.0787253
	247.25	4.12569	0.062552	0.062245	52.7928	0.0130338	0.0129908	56.9184	0.0755859	0.0752358
	247.75	4.11078	0.0710236	0.0706156	51.5148	0.015453	0.0153905	55.6255	0.0864766	0.0860061
	248.25	4.14263	0.070591	0.0701916	52.2058	0.0151161	0.0150565	56.3484	0.0857071	0.0852481
	248.75	3.9785	0.0628999	0.062599	53.3083	0.0123146	0.0122757	57.2868	0.0752146	0.0748747
	249.25	4.13865	0.0638796	0.0635585	52.6185	0.0133651	0.0133195	56.7571	0.0772448	0.076878
	249.75	4.114	0.0677873	0.0674216	52.3967	0.0143799	0.014326	56.5107	0.0821672	0.0817476
	250.25	4.28394	0.0666845	0.0663232	52.1704	0.0147468	0.0146908	56.4543	0.0814314	0.081014
	250.75	4.09702	0.0624833	0.0621742	52.42	0.013201	0.0131558	56.517	0.0756844	0.07533
	251.25	4.18671	0.0639828	0.0636578	52.3956	0.0137083	0.0136606	56.5824	0.0776911	0.0773184
	251.75	4.03675	0.0617708	0.0614727	52.8297	0.0127644	0.0127226	56.8664	0.0745352	0.0741952
	252.25	4.14562	0.069583	0.0691954	52.4313	0.0150139	0.0149556	56.5769	0.0845968	0.084151
	257.25	4.0843	0.0640361	0.0637133	52.759	0.0135945	0.0135472	56.8434	0.0776306	0.0772605
	257.75	4.15911	0.0650738	0.0647353	52.3451	0.0142447	0.0141928	56.5042	0.0793185	0.0789281
	258.25	4.12203	0.0650039	0.0646687	52.6053	0.0140008	0.0139506	56.7274	0.0790047	0.0786193
	258.75	4.26001	0.0637308	0.0634044	52.4361	0.0141718	0.0141211	56.6961	0.0779025	0.0775255
	259.25	4.26694	0.0634939	0.0631692	52.4014	0.0141075	0.014057	56.6683	0.0776015	0.0772262
	259.75	4.22108	0.0671332	0.0667676	52.1522	0.0150285	0.0149705	56.3733	0.0821618	0.0817381
	260.25	4.12204	0.064373	0.0640386	51.9693	0.0142722	0.0142199	56.0913	0.0786452	0.0782585
	260.75	4.1207	0.0632131	0.0628963	52.7432	0.0136447	0.0135972	56.8639	0.0768578	0.0764936
	261.25	4.1327	0.0607073	0.0604147	52.5154	0.0132344	0.0131904	56.6481	0.0739416	0.073605
	261.75	4.16027	0.0641997	0.0638702	52.5951	0.0140729	0.0140223	56.7554	0.0782726	0.0778925
	262.25	4.23122	0.0659392	0.0655864	52.1781	0.0149048	0.0148482	56.4093	0.080844	0.0804347
	262.75	4.21892	0.0622053	0.0618925	52.2507	0.0140131	0.0139634	56.4697	0.0762184	0.0758559
	263.25	4.18974	0.0640789	0.0637484	52.3588	0.0142268	0.0141752	56.5485	0.0783056	0.0779237
	263.75	4.22508	0.0643541	0.0640238	52.7584	0.0141124	0.0140621	56.9835	0.0784665	0.078086
	264.25	4.23422	0.0637509	0.0634265	52.8717	0.0140883	0.0140383	57.1059	0.0778391	0.0774649
	264.75	4.24617	0.0668679	0.0665039	52.132	0.0151817	0.0151227	56.3782	0.0820496	0.0816266
	265.25	4.35308	0.0666698	0.0663058	52.3525	0.0153655	0.0153058	56.7056	0.0820353	0.0816116
	265.75	4.21629	0.0610482	0.0607474	52.3441	0.013796	0.0137483	56.5604	0.0748442	0.0744956
	266.25	4.23856	0.0662345	0.0658783	52.431	0.0150282	0.0149711	56.6696	0.0812627	0.0808494
	266.75	4.30436	0.0657351	0.0653852	52.8332	0.0149148	0.014859	57.1376	0.0806499	0.0802442
	267.25	4.26508	0.0655747	0.0652237	52.1532	0.0150374	0.01498	56.4183	0.0806121	0.0802037
	267.75	4.38621	0.0666372	0.0662659	51.7091	0.016042	0.0159768	56.0953	0.0826793	0.0822427
[truncated: 997 more rows]

## Sheet: Figure 6
Figure 6
Upper graph	Time (min)	Slice +6	Slice +5	Slice +4	Slice +3	Slice +2	Slice +1	Slice -1	Slice -2	Slice -3	Slice -4	Slice -5	Slice -6
Lean phase (%)	62.5	46.0248	43.6662	43.6099	46.9676	46.6769	48.5726	47.6973	46.9805	51.3481	45.3522	39.7109	40.9509
	127.5	40.6373	39.9936	39.7881	41.1773	42.0372	41.8096	31.0721	45.5815	37.9295	31.1282	30.8632	31.1199
	192.5	12.8774	13.5645	10.8993	8.34919	9.72545	10.6054	12.8022	11.4188	9.3281	10.2436	9.18243	5.02356
	257.5	7.80481	7.65378	6.66238	7.2794	6.24683	8.14762	7.69175	11.0255	5.95865	10.2152	9.34987	7.83297
	322.5	7.6785	8.13968	7.5058	7.25888	9.38506	9.99973	8.88325	9.81422	8.73343	9.46565	10.7459	10.6252
	387.5	11.1592	9.36591	8.73423	6.67407	10.8756	9.28546	8.8296	13.9538	9.09319	9.52979	12.5338	11.1513
	452.5	12.1528	8.61709	8.66074	8.94803	9.20027	9.7273	10.1767	12.2927	7.83648	8.90766	10.1773	11.8587
	517.5	13.9702	10.267	8.27237	9.79084	8.95391	12.4187	8.69346	11.5561	8.80332	10.1274	15.9678	10.714
	582.5	18.3145	16.9566	13.1233	13.6534	10.7788	10.685	9.38806	8.79883	10.3109	9.35176	9.61422	12.8546
	647.5	30.0201	9.20259	9.58415	7.96396	8.86391	11.689	11.2055	11.1017	10.219	9.2127	11.6906	11.9603
	712.5	40.8485	11.3782	11.1111	10.7001	10.886	11.3943	10.7198	11.2155	12.6068	13.8089	10.3922	15.7865
	777.5	54.7686	10.7357	11.2882	8.34362	13.0815	10.4561	10.1021	10.6383	8.19669	9.95503	14.9815	15.876
	842.5	64.0917	11.9008	11.2673	10.2078	11.9471	12.7931	10.7768	12.0912	11.269	9.1287	11.5588	9.27635
	907.5	79.3795	13.5561	9.0589	10.8928	13.5114	13.3705	15.651	11.9819	10.2275	12.4871	9.10038	15.9149
	972.5	89.5308	22.9205	13.2775	14.2339	10.7968	12.3366	11.381	12.3092	11.3635	11.6535	9.26288	8.4266
	1037.5	92.3429	27.6439	13.42	12.2494	16.8135	13.173	15.2186	12.7298	13.3551	10.7444	11.5553	15.8678
	1102.5	91.8064	34.3501	9.39184	14.6698	11.8131	11.5456	12.3897	13.7774	13.019	12.1008	9.88523	17.0297
	1167.5	92.7849	33.8808	12.5639	15.3887	12.2214	12.8167	11.3856	11.9881	12.5018	8.97245	10.4599	12.2584
	1232.5	91.6745	36.614	13.6224	15.2597	10.8876	14.6423	10.9322	13.613	16.0387	9.82963	10.0712	11.892
	1297.5	89.1377	36.5973	15.9946	14.2666	12.4104	14.4406	16.9757	12.6813	15.4122	13.6208	16.1152	22.2221
	1362.5	95.3988	37.7401	14.2427	16.6457	13.8014	17.2916	13.8151	12.3544	17.8227	9.81572	10.2332	10.7371
	1427.5	95.3301	39.2038	13.1309	13.9199	19.3446	16.0872	12.6983	8.09726	14.9819	14.2457	20.3236	12.7283
	1492.5	92.6745	37.2942	15.2927	15.9627	17.7618	16.5325	13.0386	18.3518	14.0323	12.2265	14.0559	12.4895
	1557.5	92.5737	35.8118	18.5038	16.1029	15.7142	17.357	14.5221	13.8598	14.433	17.8709	12.4676	12.4901
	1622.5	92.1646	37.1641	20.7833	17.2891	17.6994	18.2854	15.9541	20.556	13.9593	15.889	16.7796	18.9143
Lower graph	Time (min)	Slice +6	Slice +5	Slice +4	Slice +3	Slice +2	Slice +1	Slice -1	Slice -2	Slice -3	Slice -4	Slice -5	Slice -6
Dense phase (%)	62.5	53.9752	56.3338	56.3901	53.0324	53.3231	51.4274	52.3027	53.0195	48.6519	54.6478	60.2891	59.0491
	127.5	59.3627	60.0064	60.2119	58.8227	57.9628	58.1904	68.9279	54.4185	62.0705	68.8718	69.1368	68.8801
	192.5	87.1226	86.4355	89.1007	91.6508	90.2745	89.3946	87.1978	88.5812	90.6719	89.7564	90.8176	94.9764
	257.5	92.1952	92.3462	93.3376	92.7206	93.7532	91.8524	92.3082	88.9745	94.0413	89.7848	90.6501	92.167
	322.5	92.3215	91.8603	92.4942	92.7411	90.6149	90.0003	91.1168	90.1858	91.2666	90.5343	89.2541	89.3748
	387.5	88.8408	90.6341	91.2658	93.3259	89.1244	90.7145	91.1704	86.0462	90.9068	90.4702	87.4662	88.8487
	452.5	87.8472	91.3829	91.3393	91.052	90.7997	90.2727	89.8233	87.7073	92.1635	91.0923	89.8227	88.1413
	517.5	86.0298	89.733	91.7276	90.2092	91.0461	87.5813	91.3065	88.4439	91.1967	89.8726	84.0322	89.286
	582.5	81.6855	83.0434	86.8767	86.3466	89.2212	89.315	90.6119	91.2012	89.6891	90.6482	90.3858	87.1454
	647.5	69.9799	90.7974	90.4159	92.036	91.1361	88.311	88.7945	88.8983	89.781	90.7873	88.3094	88.0397
	712.5	59.1515	88.6218	88.8889	89.2999	89.114	88.6057	89.2802	88.7845	87.3932	86.1911	89.6078	84.2135
	777.5	45.2314	89.2643	88.7118	91.6564	86.9185	89.5439	89.8979	89.3617	91.8033	90.045	85.0185	84.124
	842.5	35.9083	88.0992	88.7327	89.7922	88.0529	87.2069	89.2232	87.9088	88.731	90.8713	88.4412	90.7236
	907.5	20.6205	86.4439	90.9411	89.1072	86.4886	86.6295	84.349	88.0181	89.7725	87.5129	90.8996	84.0851
	972.5	10.4692	77.0795	86.7225	85.7661	89.2032	87.6634	88.619	87.6908	88.6365	88.3465	90.7371	91.5734
	1037.5	7.6571	72.3561	86.58	87.7506	83.1865	86.827	84.7814	87.2702	86.6449	89.2556	88.4447	84.1322
	1102.5	8.19364	65.6499	90.6082	85.3302	88.1869	88.4544	87.6103	86.2226	86.981	87.8992	90.1148	82.9703
	1167.5	7.21513	66.1192	87.4361	84.6113	87.7786	87.1833	88.6144	88.0119	87.4982	91.0276	89.5401	87.7416
	1232.5	8.3255	63.386	86.3776	84.7403	89.1124	85.3577	89.0678	86.387	83.9613	90.1704	89.9288	88.108
	1297.5	10.8623	63.4027	84.0054	85.7334	87.5896	85.5594	83.0243	87.3187	84.5878	86.3792	83.8848	77.7779
	1362.5	4.60122	62.2599	85.7573	83.3543	86.1986	82.7084	86.1849	87.6456	82.1773	90.1843	89.7668	89.2629
	1427.5	4.66986	60.7962	86.8691	86.0801	80.6554	83.9128	87.3017	91.9027	85.0181	85.7543	79.6764	87.2717
	1492.5	7.32554	62.7058	84.7073	84.0373	82.2382	83.4675	86.9614	81.6482	85.9677	87.7735	85.9441	87.5105
	1557.5	7.42625	64.1882	81.4962	83.8971	84.2858	82.643	85.4779	86.1402	85.567	82.1291	87.5324	87.5099
	1622.5	7.83543	62.8359	79.2167	82.7109	82.3006	81.7146	84.0459	79.444	86.0407	84.111	83.2204	81.0857

## Sheet: Supplementary Figure 2
Supplementary Figure 2	Slice centre (mm)	Normalised signal integral (%)	Error (%)
	-10.5	9.00242	2.67929
	-9.5	16.6458	2.47337
	-8.5	19.8738	1.52406
	-7.5	53.9944	2.20116
	-6.5	73.9882	2.36535
	-5.5	83.9504	2.3688
	-4.5	87.3689	2.22143
	-3.5	97.5326	2.38699
	-2.5	95.1081	2.29785
	-1.5	100	2.53807
	-0.5	98.1744	2.52636
	0.5	92.7808	2.35724
	1.5	93.657	2.41446
	2.5	92.4677	2.3875
	3.5	92.8013	2.40169
	4.5	89.5865	2.54724
	5.5	84.3672	2.5072
	6.5	63.5951	2.17941
	7.5	41.0311	2.21311
	8.5	23.6425	2.86228
	9.5	11.9212	2.49398
	10.5	-1.14033	0.760218

## Sheet: Supplementary Figure 5
Supplementary Figure 5
Panel A		40C		45C		50C
Lean phase intensity (arb. units)	Time (min)	Value	CI	Value	CI	Value	CI
	0.75	288.064	0.226159	287.053	4.08151	236.636	2.67516
	1.25	285.743	0.264743	285.251	3.96859	232.479	2.10149
	1.75	286.651	0.212666	279.98	4.25956	227.483	1.94115
	2.25	286.038	0.202964	283.341	3.14151	232.63	1.80469
	2.75	285.734	0.201441	283.761	2.7909	237.267	1.74924
	3.25	285.045	0.196402	278.506	3.11019	241.859	1.74287
	3.75	284.643	0.221536	282.719	2.52087	245.609	1.67605
	4.25	283.157	0.287502	268.95	3.62385	249.303	1.64966
	4.75	283.594	0.223917	274.688	2.95887	253.01	1.63581
	5.25	283.355	0.265252	273.265	2.91133	255.086	1.63226
	5.75	280.829	0.337704	271.7	2.83916	258.396	1.65016
	6.25	282.775	0.216684	266.684	3.04425	260.873	1.60587
	6.75	280.506	0.349597	271.088	2.68676	262.275	1.63006
	7.25	281.668	0.266831	267.031	2.76207	266.294	1.59529
	7.75	279.735	0.410479	264.24	2.84115	268.416	1.60016
	8.25	280.152	0.31239	257.418	3.05769	271.027	1.57642
	8.75	277.592	0.50558	257.945	2.99577	272.894	1.62304
	9.25	278.872	0.418867	254.351	3.02723	274.985	1.59538
	9.75	278.99	0.367071	251.547	2.90773	277.323	1.52873
	10.25	277.611	0.495871	250.622	3.014	280.149	1.51541
	10.75	274.935	0.685249	242.843	3.11829	281.803	1.51319
	11.25	278.103	0.366129	246.203	2.87415	281.558	1.58458
	11.75	274.17	0.73175	248.076	2.75776	283.745	1.55877
	12.25	277.67	0.379723	246.123	2.75067	284.754	1.54633
	12.75	276.468	0.464058	253.243	2.47072	286.094	1.52968
	13.25	272.459	0.86408	242.537	2.61515	286.804	1.5453
	13.75	276.44	0.456475	241.079	2.73584	288.782	1.48102
	14.25	274.065	0.642433	242.584	2.55314	290.068	1.45683
	14.75	273.12	0.676018	241.111	2.49605	290.619	1.4848
	15.25	274.461	0.585689	243.398	2.47767	291.773	1.47884
	15.75	273.102	0.637354	241.603	2.41624	292.603	1.47208
	16.25	268.232	1.08469	243.831	2.2904	293.13	1.47718
	16.75	270.13	0.839821	239.662	2.47342	294.107	1.40856
	17.25	267.977	1.08792	230.965	2.51826	293.529	1.48787
	17.75	270.048	0.929035	241.228	2.23116	295.316	1.44951
	18.25	266.428	1.14713	236.306	2.39388	296.247	1.42538
	18.75	263.104	1.44911	239.636	2.18488	296.037	1.444
	19.25	267.626	1.05091	232.361	2.22453	296.141	1.45616
	19.75	265.91	1.28387	228.464	2.2491	296.899	1.43626
	20.25	264.152	1.35187	227.627	2.23906	298.246	1.40331
	20.75	257.787	1.90559	229.956	2.11633	298.853	1.40773
	21.25	266.547	1.19595	231.248	2.19505	299.228	1.3847
	21.75	265.99	1.12431	229.161	2.1171	299.294	1.38374
	22.25	259.134	1.70004	221.2	2.06278	298.974	1.43711
	22.75	258.606	1.69073	223.986	2.0108	298.721	1.39831
	23.25	265.285	1.1974	224.077	2.02923	299.942	1.38775
	23.75	260.712	1.49693	222.391	2.00128	300.237	1.38617
	24.25	255.861	2.00523	221.515	1.91084	301.09	1.34635
	24.75	260.164	1.55435	219.583	1.9096	301.016	1.38376
	25.25	259.352	1.70275	219.826	1.90958	300.956	1.38659
	25.75	259.472	1.63237	220.248	1.88656	300.909	1.39751
	26.25	263.588	1.28592	221.927	1.81154	301.7	1.38525
	26.75	255.138	1.84212	222.704	1.77799	301.798	1.37383
	27.25	255.658	1.90312	222.606	1.69748	302.075	1.38535
	27.75	255.067	1.8409	224.085	1.64161	301.555	1.39547
	28.25	250.48	2.18773	219.964	1.68528	302.558	1.35782
	28.75	250.366	2.27177	221.48	1.62695	302.833	1.36878
	29.25	246.085	2.45813	214.687	1.64136	301.75	1.39205
	29.75	253.689	1.9083	221.681	1.60193	302.8	1.35456
	30.25	253.845	1.90033	220.96	1.642	302.431	1.36646
	30.75	252.058	1.94709	217.107	1.61638	302.76	1.36232
	31.25	247.441	2.31861	219.248	1.53879	302.237	1.36496
	31.75	250.128	2.09398	219.345	1.48863	302.372	1.35753
	32.25	255.939	1.76659	218.871	1.50368	303.215	1.32786
	32.75	247.18	2.33622	219.011	1.4651	302.374	1.34902
	33.25	241.99	2.65126	221.684	1.45568	303.091	1.336
	33.75	233.961	3.08434	222.648	1.37387	303.555	1.34209
	34.25	239.356	2.82288	225.8	1.35848	303.287	1.33888
	34.75	244.901	2.35712	228.462	1.28748	304.452	1.32715
	35.25	239.487	2.73188	230.73	1.25114	304.405	1.32053
	35.75	235.9	2.76353	231.453	1.24208	304.408	1.26771
	36.25	241.524	2.57743	233.497	1.25693	303.336	1.3404
	36.75	242.832	2.34868	233.167	1.26978	304.063	1.30408
	37.25	240.227	2.41823	235.612	1.17872	304.099	1.29777
	37.75	236.383	2.75233	235.664	1.20297	305.012	1.27561
	38.25	239.306	2.51577	237.172	1.11132	304.713	1.29944
	38.75	238.532	2.58138	237.914	1.14131	304.121	1.34799
	39.25	235.519	2.73683	239.694	1.09489	303.951	1.33431
	39.75	231.019	2.88569	239.795	1.18893	303.6	1.32823
	40.25	237.347	2.62096	240.833	1.1635	303.605	1.3057
	40.75	237.354	2.45227	242.428	1.08678	303.523	1.31548
	41.25	236.893	2.51435	242.723	1.1232	303.723	1.3085
	41.75	236.893	2.46461	244.903	1.05603	304.132	1.26838
	42.25	236.297	2.47555	246.334	1.05272	302.964	1.30424
	42.75	226.186	2.78992	246.811	1.03616	303.653	1.2513
	43.25	227.92	2.86766	247.026	1.0294	303.476	1.27636
	43.75	221.27	2.95867	248.543	1.039	304.138	1.29196
	44.25	233.843	2.60362	249.269	1.03943	303.871	1.27868
	44.75	231.703	2.71711	250.452	1.01715	304.293	1.2573
	45.25	228.036	2.6243	251.852	0.999811	304.246	1.25359
	45.75	218.631	2.91872	252.335	1.01993	303.891	1.27997
	46.25	222.793	2.78808	253.529	1.01065	304.433	1.27068
	46.75	228.654	2.64175	254.121	0.997865	303.764	1.25605
	47.25	225.776	2.71326	254.506	0.997433	304.499	1.26681
	47.75	226.466	2.65605	256.191	0.957173	304.644	1.24937
	48.25	220.088	2.87876	257.971	0.930011	304.279	1.2536
	48.75	223.963	2.59982	258.545	0.973582	305.02	1.24269
	49.25	219.068	2.65363	259.188	0.930567	304.447	1.27763
	49.75	223.104	2.75435	260.583	0.930577	304.336	1.28626
	50.25	222.57	2.70064	260.76	0.956706	304.159	1.27224
	50.75	221.462	2.66911	261.735	0.959292	304.207	1.2722
	51.25	219.976	2.76148	262.93	0.912709	305.252	1.27034
	51.75	222.217	2.47625	263.545	0.945436	305.124	1.25263
	52.25	220.642	2.62029	265.636	0.856395	304.893	1.25156
	52.75	214.79	2.73016	266.301	0.874268	305.534	1.21741
	53.25	219.045	2.65164	266.483	0.897375	306.104	1.23314
	53.75	217.137	2.66057	267.759	0.86787	306.294	1.24465
	54.25	214.595	2.44136	268.305	0.870215	305.495	1.26871
	54.75	211.566	2.62552	269.798	0.881865	305.79	1.23542
	55.25	218.242	2.58627	269.764	0.869323	305.959	1.26126
	55.75	217.779	2.41374	271.134	0.896268	305.325	1.25205
	56.25	216.403	2.50491	271.551	0.868769	305.111	1.26843
	56.75	215.543	2.49344	273.842	0.820238	305.633	1.20286
	57.25	209.335	2.6909	274.108	0.849364	305.596	1.23679
	57.75	213.513	2.43645	275.075	0.84986	305.986	1.25526
	58.25	213.464	2.33468	274.89	0.855537	306.675	1.23959
	58.75	209.845	2.30262	276.676	0.837803	305.767	1.25523
	63.75	212.966	1.90771	297.478	0.752843	305.733	1.27273
	64.25	209.062	1.93369	297.86	0.726077	305.795	1.2591
	64.75	213.295	1.9448	298.571	0.752974	305.702	1.23721
	65.25	210.071	1.94305	299.356	0.719171	306.253	1.25871
	65.75	212.413	1.90904	299.121	0.768139	306.346	1.23714
	66.25	211.86	1.93941	300.473	0.716787	306.182	1.22869
	66.75	209.544	1.76506	301.424	0.760718	305.68	1.23704
	67.25	209.801	1.62719	301.68	0.743111	306.108	1.22396
	67.75	208.572	1.62256	302.783	0.77943	305.923	1.23492
	68.25	208.258	1.75913	303.758	0.755453	306.483	1.2079
	68.75	205.836	1.61161	304.484	0.773253	306.249	1.23286
	69.25	207.891	1.67191	304.96	0.695913	305.954	1.22742
	69.75	210.445	1.68334	305.805	0.703008	306.043	1.21042
	70.25	213.1	1.65007	306.276	0.730847	306.544	1.21783
	70.75	210.714	1.55925	307.772	0.705393	306.858	1.22313
	71.25	211.021	1.58271	309.322	0.645623	306.102	1.23382
	71.75	211.767	1.53677	309.997	0.696868	306.076	1.23383
	72.25	211.202	1.6183	310.02	0.673611	306.069	1.20792
	72.75	213.275	1.52971	310.63	0.718566	306.127	1.22473
	73.25	217.098	1.72464	310.608	0.716384	306.201	1.21354
	73.75	208.771	1.39638	311.871	0.715777	305.948	1.24291
	74.25	213.721	1.50624	312.884	0.72769	304.887	1.24641
	74.75	206.848	1.25657	313.616	0.696883	305.699	1.21631
	75.25	213.917	1.38644	313.861	0.696285	305.649	1.21142
	75.75	211.468	1.36029	314.691	0.713211	305.697	1.19479
	76.25	211.943	1.36715	315.119	0.666857	305.316	1.2505
	76.75	211.271	1.37769	316.229	0.696165	303.864	1.30073
	77.25	211.593	1.32401	317.008	0.669572	304.925	1.23687
	77.75	213.777	1.35209	317.659	0.691466	305.067	1.20514
	78.25	210.547	1.27264	318.417	0.685684	305.858	1.19832
	78.75	214.045	1.35625	319.333	0.699137	305.703	1.19838
	79.25	213.751	1.26284	319.787	0.683698	305.02	1.22956
	79.75	211.245	1.23032	319.792	0.708772	305.339	1.20796
	80.25	212.196	1.25204	320.276	0.74637	305.214	1.20527
	80.75	213.208	1.13935	322.211	0.651559	304.196	1.24961
	81.25	210.81	1.14482	322.795	0.707596	304.047	1.25056
	81.75	213.79	1.19594	323.146	0.677958	305.914	1.1827
	82.25	211.733	1.12541	323.342	0.672686	304.679	1.23494
	82.75	213.503	1.13221	323.863	0.713034	305.129	1.18685
	83.25	213.396	1.09177	325.427	0.646739	305.469	1.18569
	83.75	215.079	1.17132	326.297	0.666412	305.942	1.17915
	84.25	215.449	1.13618	326.295	0.660077	304.875	1.19937
	84.75	215.612	1.11201	327.198	0.671277	305.649	1.16498
	85.25	215.371	1.04442	327.525	0.679796	304.859	1.20456
	85.75	215.697	1.06234	327.774	0.723693	305.208	1.20921
	86.25	217.289	1.11599	329.241	0.612497	305.357	1.17167
	86.75	217.638	0.976346	329.811	0.671619	305.063	1.18255
	87.25	218.611	1.11	330.113	0.65858	304.4	1.24259
	87.75	214.735	0.977431	330.247	0.70263	304.67	1.21141
	88.25	217.687	0.939501	332.332	0.648768	304.339	1.2336
	88.75	219.27	0.994339	332.324	0.673893	305.412	1.17646
	89.25	218.33	0.91308	333.067	0.646483	305.032	1.2116
	89.75	219.792	1.00923	334.593	0.610127	305.484	1.1881
	90.25	218.349	0.904696	335.35	0.645024	305.288	1.17742
	90.75	219.27	0.927721	334.924	0.649239	305.81	1.1815
	91.25	219.455	0.938158	335.998	0.659123	305.349	1.17097
	91.75	219.82	0.868209	335.922	0.657782	305.919	1.14413
	92.25	218.173	0.894951	336.995	0.656128	305.913	1.14895
	92.75	222.033	0.910858	337.735	0.654673	305.681	1.18768
	93.25	222.713	0.909931	338.238	0.679124	305.317	1.19658
	93.75	221.417	0.877356	338.716	0.680876	305.033	1.1871
	94.25	220.82	0.885154	339.352	0.656467	305.367	1.18376
	94.75	222.339	0.849531	340.103	0.643913	305.632	1.22784
	95.25	223.84	0.838381	340.362	0.658557	304.269	1.26403
	95.75	222.973	0.794906	341.172	0.653115	305.349	1.19443
	96.25	224.163	0.861779	342.089	0.587216	306.148	1.18072
	96.75	227.357	0.938161	341.627	0.648705	305.598	1.15358
	97.25	224.432	0.81169	343.096	0.64964	305.537	1.18704
	97.75	225.47	0.831983	343.469	0.654733	305.123	1.1801
	98.25	226.506	0.846714	343.593	0.649431	305.755	1.16997
	98.75	224.277	0.734223	344.984	0.602677	305.929	1.14107
	99.25	227.269	0.776661	345.406	0.670369	305.159	1.22839
	99.75	225.381	0.781651	346.212	0.581695	305.905	1.21793
	100.25	226.575	0.820973	346.821	0.630822	305.089	1.20066
	100.75	227.118	0.741355	347.39	0.681659	305.893	1.18302
	101.25	229.924	0.791674	347.677	0.65075	305.52	1.16023
	101.75	229.971	0.785921	348.661	0.605743	305.572	1.19128
	102.25	228.637	0.727241	348.679	0.647292	305.556	1.18704
	102.75	230.989	0.736064	348.45	0.710541	306.296	1.1863
	103.25	229.549	0.676643	349.193	0.648103	306.202	1.18566
	103.75	232.845	0.774219	350.033	0.626845	305.938	1.18137
	104.25	232.623	0.75255	349.559	0.655734	306.362	1.18123
	104.75	234.823	0.743262	350.656	0.66314	306.214	1.18119
	105.25	231.642	0.658067	351.265	0.700858	306.089	1.15866
	105.75	236.101	0.727412	351.248	0.666056	305.894	1.20201
	106.25	235.284	0.706731	351.399	0.613667	305.882	1.19999
	106.75	232.839	0.690821	352.528	0.634478	307.023	1.17186
	107.25	232.536	0.663701	352.416	0.700745	305.956	1.20877
	107.75	235.499	0.688727	353.823	0.59277	306.023	1.16875
	108.25	239.466	0.698117	353.194	0.640293	306.036	1.19824
	108.75	237.293	0.571636	353.912	0.6373	306.478	1.16138
	109.25	238.986	0.576554	354.654	0.656516	306.345	1.17675
	109.75	240.445	0.650798	354.796	0.687485	306.229	1.18625
	110.25	239.837	0.606979	355.256	0.614188	305.843	1.19322
	110.75	244.055	0.676991	356.584	0.62304	305.731	1.20852
	111.25	243.035	0.61533	355.983	0.615153	305.274	1.21821
	111.75	245.208	0.606983	356.541	0.641885	306.197	1.16007
	112.25	244.399	0.627543	356.746	0.613553	306.098	1.16161
	112.75	244.838	0.563687	356.741	0.670968	305.961	1.22188
	113.25	245.73	0.643884	357.092	0.667433	305.95	1.17563
	113.75	246.089	0.550282	358.569	0.582456	305.948	1.19885
	114.25	247.461	0.583292	358.8	0.623385	306.163	1.1436
	114.75	247.066	0.590583	358.449	0.624308	305.234	1.21687
	115.25	248.748	0.583444	358.459	0.668414	305.387	1.22227
	115.75	249.765	0.609939	359.261	0.670012	305.945	1.17385
	116.25	252.281	0.544712	359.743	0.662068	305.631	1.18103
	116.75	252.032	0.58859	359.659	0.623648	305.231	1.20646
	117.25	251.738	0.507516	360.692	0.633268	304.958	1.2129
	117.75	251.43	0.570337	361.148	0.667842	305.034	1.19781
	118.25	255.297	0.576094	*	*	305.438	1.17079
	118.75	254.577	0.558898	362.766	0.616787	306.682	1.14399
	119.25	253.797	0.524718	*	*	306.1	1.18116
	119.75	254.835	0.547105	362.547	0.610115	306.065	1.11238
	120.25	254.734	0.549541	362.467	0.622527	305.594	1.19995
	120.75	257.065	0.538433	362.603	0.599131	305.822	1.1587
Panel B		40C		45C		50C
Dense phase intensity (arb. units)	Time (min)	Value	CI	Value	CI	Value	CI
	0.75	3.99082	0.132811	30.9132	3.94615	123.924	2.36791
	1.25	7.8776	0.193444	32.2096	3.83708	137.468	1.77662
	1.75	6.22112	0.141478	36.514	4.13246	147.972	1.56621
	2.25	4.49319	0.126335	33.8602	3.04329	143.08	1.43244
	2.75	5.86259	0.132452	31.5828	2.73242	140.097	1.35498
	3.25	5.51599	0.131887	36.9959	3.04086	137.056	1.32806
	3.75	5.81918	0.144262	31.9188	2.44229	133.031	1.26711
	4.25	8.39814	0.2135	48.9882	3.51989	130.735	1.23227
	4.75	6.45407	0.153725	41.2119	2.87745	127.964	1.21558
	5.25	8.11914	0.195372	43.2398	2.83381	125.27	1.20894
	5.75	10.1356	0.269225	44.4862	2.74987	123.453	1.20599
	6.25	6.55666	0.148899	50.2735	2.94102	120.36	1.17366
	6.75	10.4072	0.273507	44.6238	2.5959	120.085	1.18548
	7.25	8.6243	0.197295	49.4378	2.65275	116.5	1.15508
	7.75	11.0101	0.326609	52.37	2.74104	114.662	1.15322
	8.25	9.53942	0.237087	61.7501	2.93575	112.405	1.1334
	8.75	11.5034	0.423505	61.2154	2.86437	111.496	1.15704
	9.25	11.9992	0.333797	65.1139	2.89035	109.785	1.13492
	9.75	10.1828	0.284274	68.9049	2.77905	106.908	1.0901
	10.25	12.2756	0.397521	69.9559	2.87016	104.601	1.07119
	10.75	15.7517	0.583129	79.1388	2.96209	103.898	1.0639
	11.25	10.0354	0.283919	75.7799	2.7268	104.966	1.10495
	11.75	15.8357	0.626138	74.6665	2.60955	102.751	1.08281
	12.25	10.0944	0.290895	76.7877	2.59403	102.273	1.07375
	12.75	11.7803	0.379599	68.0503	2.33849	100.73	1.06092
	13.25	17.375	0.752948	81.1149	2.46245	99.8597	1.06426
	13.75	11.5926	0.365403	82.2537	2.5616	98.2905	1.01999
	14.25	14.9108	0.547021	82.6225	2.38982	96.9898	1.00601
	14.75	16.4541	0.576045	83.6809	2.3345	96.9727	1.01843
	15.25	13.9015	0.489209	80.352	2.31042	96.3144	1.01124
	15.75	15.0983	0.53065	84.5389	2.24196	95.2179	1.00056
	16.25	20.8197	0.968814	81.3991	2.12734	94.7258	1.00345
	16.75	17.8018	0.728527	86.5456	2.28529	93.5154	0.956155
	17.25	21.004	0.968788	97.4745	2.31137	93.9727	1.00489
	17.75	19.1328	0.807794	85.8348	2.06138	92.6523	0.977067
	18.25	22.3019	1.03742	91.9332	2.18745	91.5186	0.959293
	18.75	26.8201	1.32648	88.416	2.00294	91.6764	0.972862
	19.25	20.9802	0.932399	97.8183	2.02153	91.2426	0.975434
	19.75	23.47	1.15666	102.249	2.03392	90.5652	0.958746
	20.25	26.1674	1.21822	103.763	2.01449	90.0247	0.934961
	20.75	31.9168	1.78583	101.997	1.90394	89.6418	0.93555
	21.25	22.38	1.0555	100.997	1.96613	88.5899	0.918549
	21.75	22.2657	0.998309	104.217	1.88757	87.9797	0.916394
	22.25	30.1938	1.57345	112.709	1.83651	88.4615	0.949815
	22.75	32.1005	1.56131	111.457	1.78157	88.2773	0.925314
	23.25	23.2779	1.06913	111.268	1.7893	87.2392	0.914403
	23.75	29.3711	1.36829	114.423	1.75891	87.1397	0.910137
	24.25	35.6578	1.86927	115.628	1.67477	86.0189	0.885416
	24.75	30.1194	1.42253	118.222	1.66463	86.1173	0.903977
	25.25	31.3063	1.55897	118.861	1.66006	86.7132	0.906036
	25.75	30.2986	1.49356	118.424	1.63402	86.4521	0.912603
	26.25	24.2906	1.13137	117.145	1.56635	85.1543	0.901344
	26.75	35.7254	1.70702	116.282	1.52913	85.6299	0.891546
	27.25	34.8966	1.76002	117.81	1.45534	85.1009	0.901544
	27.75	36.026	1.70688	115.409	1.40685	85.694	0.905348
	28.25	41.2175	2.05959	120.518	1.43705	84.9238	0.878859
	28.75	42.1582	2.13619	119.852	1.37854	84.2669	0.884344
	29.25	46.0762	2.33184	127.151	1.38926	84.5183	0.899916
	29.75	37.0628	1.77331	120.108	1.35035	84.0703	0.876137
	30.25	37.1728	1.76302	122.165	1.37341	83.5078	0.882894
	30.75	39.5648	1.8164	126.163	1.34796	83.5442	0.875813
	31.25	46.0236	2.19486	124.804	1.27954	82.9187	0.879203
	31.75	42.0581	1.95898	125.681	1.22761	82.9201	0.871442
	32.25	34.8508	1.62469	127.251	1.23416	81.9655	0.852698
	32.75	46.316	2.2054	128.006	1.19646	82.3063	0.864853
	33.25	53.1586	2.53075	126.948	1.17792	82.2002	0.856177
	33.75	61.9339	2.99437	128.736	1.10059	81.1211	0.85736
	34.25	55.1919	2.70787	127.475	1.07967	81.4781	0.854613
	34.75	48.4789	2.23245	126.206	1.02255	81.2808	0.845979
	35.25	55.8637	2.61783	125.231	0.98565	81.1313	0.840502
	35.75	59.6222	2.66232	125.85	0.974196	80.2174	0.808749
	36.25	52.5199	2.45662	125.64	0.976507	81.2621	0.853322
	36.75	52.7968	2.23688	126.091	0.984681	80.4374	0.827139
	37.25	55.6187	2.3145	125.389	0.907231	79.9172	0.8234
	37.75	60.2227	2.65659	125.859	0.920046	79.5922	0.80981
	38.25	57.0834	2.40698	124.945	0.851042	79.8587	0.822448
	38.75	58.3061	2.47429	125.096	0.869289	81.267	0.849733
	39.25	62.0322	2.64384	124.201	0.82936	80.5435	0.841216
	39.75	66.9978	2.80714	124.873	0.895383	80.3227	0.835493
	40.25	60.3782	2.5209	125.258	0.870737	79.0405	0.826436
	40.75	59.9795	2.3588	124.202	0.810612	79.1768	0.827223
	41.25	60.8008	2.41838	124.063	0.834705	78.6337	0.824809
	41.75	60.8249	2.37131	122.442	0.784831	78.1385	0.798399
	42.25	62.4791	2.38452	121.849	0.778958	79.1047	0.821337
	42.75	74.1206	2.73978	122.559	0.763657	77.8881	0.788968
	43.25	72.8233	2.80676	122.592	0.756211	78.4625	0.80227
	43.75	80.2956	2.93501	122.609	0.758056	78.0029	0.808871
	44.25	65.8115	2.52076	122.452	0.755148	78.3753	0.801183
	44.75	68.1201	2.63985	120.587	0.740119	77.1766	0.788157
	45.25	73.4011	2.57272	120.563	0.723214	76.808	0.787227
	45.75	84.1394	2.90861	121.095	0.735617	77.5565	0.801445
	46.25	80.3642	2.75967	121.038	0.726013	77.6766	0.792958
	46.75	72.6489	2.58262	120.989	0.714465	77.3416	0.785685
	47.25	76.4891	2.66747	121.866	0.709834	76.8437	0.788323
	47.75	76.5838	2.60896	120.176	0.681168	76.6553	0.780852
	48.25	83.9545	2.86139	118.94	0.660482	76.7293	0.781986
	48.75	78.2786	2.56494	119.868	0.685196	75.9804	0.77453
	49.25	84.7012	2.64159	119.379	0.654979	77.1325	0.793033
	49.75	80.5417	2.72157	119.522	0.65218	77.4841	0.797393
	50.25	82.0887	2.67686	119.837	0.665221	77.5653	0.791174
	50.75	83.2636	2.64764	119.66	0.66654	76.6557	0.78924
	51.25	85.8841	2.75382	119.281	0.633188	76.213	0.787719
	51.75	83.7027	2.45795	119.401	0.652777	76.1085	0.776396
	52.25	84.855	2.60254	117.901	0.592187	76.4033	0.776644
	52.75	92.6818	2.74849	118.16	0.600556	75.2006	0.755518
	53.25	88.8929	2.65215	117.918	0.614546	75.3035	0.765924
	53.75	90.8312	2.66714	117.634	0.593743	76.0216	0.767966
	54.25	93.848	2.46204	117.923	0.592275	75.8122	0.782554
	54.75	96.717	2.65823	117.771	0.59679	75.1223	0.763774
	55.25	89.6102	2.58784	116.593	0.590346	75.9607	0.777298
	55.75	89.5538	2.41609	117.421	0.60359	75.5254	0.771149
	56.25	92.0561	2.51659	116.762	0.584275	75.9425	0.782614
	56.75	93.6033	2.51089	116.106	0.551104	74.3486	0.741645
	57.25	102.482	2.74685	116.457	0.567787	74.9808	0.761069
	57.75	96.2381	2.46356	116.263	0.566927	75.7268	0.771888
	58.25	97.2614	2.36597	116.44	0.569114	74.9748	0.759242
	58.75	100.841	2.34579	115.941	0.555699	75.5464	0.772388
	63.75	107.239	1.95665	111.564	0.473972	75.5601	0.778955
	64.25	113.236	1.99868	111.453	0.456234	74.8708	0.772322
	64.75	106.977	1.99337	111.855	0.471806	75.2634	0.760263
	65.25	112.4	2.00705	110.973	0.450963	75.1772	0.76822
	65.75	110.795	1.96395	112.076	0.479208	74.5801	0.758067
	66.25	110.538	1.99626	111.615	0.446491	74.467	0.752596
	66.75	113.223	1.82474	111.715	0.471665	74.705	0.754758
	67.25	113.254	1.683	111.496	0.460379	73.9336	0.748394
	67.75	116.753	1.68774	111.762	0.48029	74.4455	0.754952
	68.25	117.3	1.82775	111.026	0.465601	73.4737	0.739707
	68.75	120.246	1.6824	111.166	0.474996	73.7513	0.753196
	69.25	118.865	1.73974	109.755	0.429121	73.6239	0.75018
	69.75	116.855	1.74541	109.497	0.432522	74.064	0.738243
	70.25	114.121	1.70428	110.319	0.448114	73.7492	0.743399
	70.75	116.78	1.61878	109.932	0.431293	73.4601	0.744322
	71.25	116.73	1.63885	108.501	0.395483	74.3347	0.747967
	71.75	116.716	1.5937	109.681	0.424494	73.6594	0.750565
	72.25	117.822	1.67729	108.896	0.410599	73.0647	0.735292
	72.75	115.892	1.57946	110.24	0.435034	73.6548	0.745899
	73.25	110.149	1.76517	109.233	0.433687	73.2625	0.737913
	73.75	120.219	1.45282	109.219	0.432701	73.2951	0.755567
	74.25	116.22	1.55417	109.892	0.438711	73.674	0.75608
	74.75	123.946	1.31208	108.369	0.420331	73.1308	0.739208
	75.25	116.229	1.4321	108.444	0.419137	72.9451	0.7359
	75.75	120.376	1.41205	108.459	0.427747	72.2816	0.72593
	76.25	120.81	1.41879	107.843	0.401395	73.016	0.755309
	76.75	120.724	1.42788	108.61	0.416586	74.3833	0.785997
	77.25	120.417	1.3716	107.681	0.401168	72.8566	0.750615
	77.75	118.68	1.39653	107.644	0.413572	72.2594	0.729955
	78.25	123.827	1.32004	107.426	0.408501	72.4608	0.727083
	78.75	119.946	1.40082	107.661	0.415455	71.823	0.726368
	79.25	120.811	1.30458	106.766	0.407095	72.539	0.741215
	79.75	124.994	1.27609	107.745	0.421237	72.0842	0.730135
	80.25	123.572	1.29097	108.417	0.442023	71.8674	0.73003
	80.75	124.46	1.18117	106.089	0.386505	73.1237	0.752822
	81.25	126.831	1.18576	106.714	0.417874	73.4874	0.75404
	81.75	123.612	1.23616	106.259	0.400716	71.3303	0.71666
	82.25	126.439	1.16324	106.488	0.396339	72.4773	0.745555
	82.75	125.193	1.16862	106.697	0.419279	71.5134	0.716354
	83.25	126.745	1.12569	105.874	0.381225	71.5704	0.713566
	83.75	124.468	1.20259	105.466	0.392133	71.4446	0.710984
	84.25	125.121	1.16678	106.187	0.388512	72.0103	0.723552
	84.75	125.064	1.14137	105.784	0.393396	71.0838	0.704111
	85.25	125.374	1.07289	105.951	0.398241	71.6501	0.726593
	85.75	126.245	1.0906	106.387	0.422895	71.565	0.729087
	86.25	125.03	1.13976	104.562	0.359678	71.566	0.707326
	86.75	124.723	1.00042	105.621	0.391705	71.6725	0.712503
	87.25	124.073	1.12919	105.181	0.384764	72.1256	0.746742
	87.75	129.641	1.00051	105.458	0.408289	71.5801	0.727943
	88.25	126.355	0.958835	104.825	0.379055	72.4529	0.740908
	88.75	124.709	1.01224	104.531	0.391237	71.17	0.705859
	89.25	126.944	0.932193	104.255	0.376404	71.641	0.727884
	89.75	126.001	1.02508	103.836	0.35463	70.459	0.713923
	90.25	127.663	0.920579	104.032	0.374659	70.8581	0.708038
	90.75	128.305	0.940719	103.595	0.377296	70.3125	0.708336
	91.25	128.43	0.948451	103.464	0.380628	70.4574	0.702913
	91.75	127.831	0.878457	104.034	0.381303	70.264	0.687047
	92.25	130.84	0.905182	104.013	0.378693	70.1679	0.689807
	92.75	126.087	0.918947	103.919	0.37849	70.6194	0.713004
	93.25	125.922	0.916959	103.694	0.391857	70.717	0.718454
	93.75	128.091	0.883439	104.129	0.391678	71.0686	0.712059
	94.25	129.51	0.889364	103.508	0.378379	70.8984	0.708659
	94.75	128.451	0.85348	103.725	0.369952	71.1431	0.733667
	95.25	128.032	0.838512	103.182	0.378731	71.7382	0.753181
	95.75	128.66	0.796769	103.147	0.374017	70.6719	0.714875
	96.25	127.743	0.859247	102.123	0.339109	70.2966	0.706135
	96.75	125.497	0.933118	102.723	0.372919	70.1595	0.69147
	97.25	128.486	0.809738	102.863	0.371471	70.4132	0.709948
	97.75	128.861	0.82685	102.556	0.374594	70.0821	0.706797
	98.25	128.103	0.838752	102.623	0.371125	69.791	0.699771
	98.75	131.983	0.725602	102.179	0.345623	69.9462	0.684066
	99.25	128.265	0.770259	102.23	0.383601	71.5857	0.731334
	99.75	130.422	0.770697	101.375	0.332396	70.7338	0.722936
	100.25	130.412	0.807705	101.775	0.360686	70.4538	0.714648
	100.75	130.694	0.727755	102.508	0.387786	70.2944	0.705802
	101.25	127.933	0.775433	101.858	0.37083	70.1171	0.694086
	101.75	128.21	0.768572	101.415	0.346507	70.492	0.709433
	102.25	130.344	0.711027	102.17	0.368217	69.2841	0.707978
	102.75	128.69	0.716999	102.719	0.401714	69.7401	0.707397
	103.25	131.576	0.658598	101.897	0.368573	70.1929	0.704714
	103.75	129.103	0.746521	101.081	0.356169	70.4219	0.705083
	104.25	128.66	0.728498	101.49	0.370852	70.1036	0.701106
	104.75	127.536	0.718257	101.255	0.375314	69.9701	0.705177
	105.25	130.878	0.637255	102.278	0.395647	69.3682	0.687647
	105.75	127.809	0.697834	100.889	0.377302	70.15	0.71369
	106.25	128.503	0.680262	100.498	0.347527	70.1326	0.713971
	106.75	129.677	0.663785	100.248	0.35811	69.4074	0.697182
	107.25	129.649	0.635383	101.511	0.395254	70.1573	0.717705
	107.75	126.882	0.660809	99.7604	0.335172	69.6012	0.693233
	108.25	127.804	0.662975	100.384	0.361583	69.9541	0.71121
	108.75	130.246	0.543948	99.8467	0.358806	69.0267	0.691897
	109.25	129.547	0.54551	99.9706	0.37038	69.4457	0.699133
	109.75	129.152	0.612525	100.638	0.386521	69.378	0.703425
	110.25	130.379	0.569329	99.7235	0.34584	69.3334	0.706279
	110.75	125.985	0.633473	99.5331	0.351466	69.8083	0.716724
	111.25	128.769	0.574147	99.4477	0.346319	70.4433	0.721795
	111.75	126.354	0.567345	99.8638	0.361719	68.7012	0.689344
	112.25	127.862	0.583281	99.119	0.345169	69.0947	0.688596
	112.75	128.521	0.522134	99.5399	0.37427	69.7882	0.72225
	113.25	127.847	0.593513	99.1799	0.37484	69.243	0.695983
	113.75	128.851	0.507527	97.7767	0.327595	69.4069	0.708931
	114.25	128.493	0.534341	98.8011	0.350111	68.3071	0.677788
	114.75	128.414	0.540087	98.0943	0.349623	69.5858	0.719261
	115.25	128.265	0.531982	99.3706	0.374661	69.4691	0.721097
	115.75	127.886	0.553193	99.1082	0.374846	68.8585	0.692963
	116.25	126.56	0.495639	98.2922	0.369509	68.8363	0.69852
	116.75	127.196	0.531953	97.7325	0.349374	69.6248	0.713827
	117.25	128.638	0.458747	98.1764	0.35442	69.835	0.715765
	117.75	129.537	0.513877	98.8277	0.372577	69.9515	0.707324
	118.25	125.705	0.51742	*	*	68.5845	0.693449
	118.75	128.336	0.498787	97.446	0.344491	68.2661	0.677633
	119.25	128.958	0.467288	*	*	68.3888	0.696835
	119.75	128.74	0.485012	97.1325	0.340543	67.2549	0.658912
	120.25	128.77	0.48843	97.4277	0.346343	69.2088	0.708049
	120.75	127.715	0.474659	97.4017	0.334486	68.0515	0.68364
Panel C		40C		45C		50C
Lean phase W1/2 (Hz)	Time (min)	Value	CI	Value	CI	Value	CI
	0.75	82.6022	0.122976	77.5871	0.451888	57.9517	0.64851
	1.25	81.2439	0.121278	77.8615	0.453999	53.7181	0.569672
	1.75	82.1495	0.106705	77.9568	0.473608	49.753	0.549016
	2.25	83.3497	0.109862	78.2908	0.424447	49.578	0.520224
	2.75	83.0813	0.107917	79.4001	0.379116	48.6905	0.510639
	3.25	83.3075	0.101971	78.9573	0.393472	48.3374	0.514121
	3.75	83.3068	0.11761	79.3915	0.396482	48.2458	0.492697
	4.25	82.1757	0.124137	77.6296	0.464261	47.8367	0.482809
	4.75	83.3582	0.110127	78.6857	0.44205	47.7488	0.475153
	5.25	82.7338	0.11914	78.6363	0.426707	47.7877	0.472857
	5.75	82.3033	0.12325	78.2031	0.447248	47.3995	0.478258
	6.25	83.8574	0.112745	77.6197	0.461415	47.697	0.46423
	6.75	82.3563	0.134388	78.3155	0.451828	47.2906	0.465204
	7.25	83.1943	0.119325	77.6962	0.471073	47.4781	0.454634
	7.75	82.4901	0.150653	77.5372	0.464481	47.4187	0.454341
	8.25	83.2637	0.131353	76.066	0.49474	47.379	0.444473
	8.75	82.847	0.159213	75.9528	0.513074	47.1676	0.457335
	9.25	82.5444	0.154086	75.4621	0.50615	47.1192	0.446634
	9.75	83.2295	0.144446	75.0673	0.491038	47.3396	0.424388
	10.25	82.757	0.178798	74.8348	0.516558	47.4363	0.423312
	10.75	81.9053	0.204622	73.4578	0.529645	47.2781	0.422214
	11.25	83.9997	0.149166	73.8315	0.506495	46.6205	0.439026
	11.75	82.1223	0.21426	73.5938	0.50774	46.8111	0.432826
	12.25	84.1464	0.157475	73.1503	0.512004	46.8183	0.42809
	12.75	83.6877	0.1597	74.7329	0.491025	46.9292	0.422857
	13.25	82.233	0.232205	72.6554	0.495092	46.9214	0.430084
	13.75	83.7815	0.168075	72.1334	0.527625	47.0551	0.410884
	14.25	83.0929	0.1889	72.0423	0.51231	47.1393	0.402116
	14.75	82.6705	0.199584	71.755	0.497347	46.952	0.410588
	15.25	83.6137	0.191323	72.3193	0.511726	46.8856	0.407136
	15.75	83.3833	0.205569	71.2473	0.508869	46.8992	0.407731
	16.25	82.1063	0.260089	71.7838	0.492221	46.9245	0.409235
	16.75	83.1234	0.226704	70.7188	0.527462	47.0525	0.390009
	17.25	82.2651	0.262379	68.5203	0.538217	46.7701	0.411838
	17.75	82.6053	0.255156	70.8334	0.490973	46.788	0.400173
	18.25	82.5015	0.249566	69.1331	0.537891	46.9104	0.394365
	18.75	81.328	0.306172	69.8989	0.497214	46.8137	0.397479
	19.25	82.6221	0.257441	67.7344	0.505633	46.7202	0.402183
	19.75	82.0908	0.291549	66.5856	0.513239	46.8231	0.398586
	20.25	81.3643	0.316888	65.9649	0.522108	46.8174	0.388941
	20.75	80.9389	0.343499	66.2669	0.495245	46.7622	0.389472
	21.25	82.3436	0.305692	66.1937	0.525699	47.0324	0.386343
	21.75	82.7225	0.277404	65.3456	0.515198	47.0302	0.386486
	22.25	81.3135	0.333378	63.4398	0.49667	46.7907	0.399662
	22.75	80.705	0.34854	63.4278	0.493582	46.8729	0.389345
	23.25	82.7345	0.289157	63.0334	0.506232	46.7469	0.385177
	23.75	81.3391	0.323081	62.1741	0.502449	46.7199	0.38564
	24.25	80.0076	0.400076	61.7565	0.483356	47.0944	0.376658
	24.75	81.457	0.333926	60.7813	0.490868	46.8234	0.3865
	25.25	81.1931	0.36771	60.4273	0.493772	46.7206	0.38678
	25.75	81.6184	0.350313	60.1505	0.492442	46.7276	0.390093
	26.25	82.8208	0.3381	60.4265	0.47642	46.7916	0.387543
	26.75	80.4911	0.380383	60.3082	0.475572	46.6748	0.384457
	27.25	80.6816	0.394785	59.6541	0.455376	46.7894	0.386928
	27.75	80.74	0.378091	60.2872	0.443824	46.6135	0.389143
	28.25	79.7131	0.416033	58.7808	0.459769	46.6513	0.37924
	28.75	79.2	0.450143	58.6744	0.451651	46.8841	0.385358
	29.25	78.836	0.464515	56.8256	0.456834	46.6556	0.389656
	29.75	80.8066	0.384882	58.2432	0.4496	46.6837	0.378357
	30.25	80.7617	0.392509	57.3459	0.46787	46.8522	0.383774
	30.75	80.3389	0.393445	56.3077	0.465341	46.689	0.382417
	31.25	78.9968	0.448489	56.4227	0.443763	46.9042	0.385212
	31.75	79.7592	0.426783	55.7137	0.435735	46.7966	0.382867
	32.25	81.3623	0.387345	54.9212	0.442031	47.0047	0.375203
	32.75	78.9781	0.463543	54.2069	0.43239	46.9273	0.381555
	33.25	77.4906	0.523031	54.0842	0.434331	46.756	0.375576
	33.75	76.0545	0.578819	53.1232	0.412539	47.0156	0.380506
	34.25	77.3178	0.540807	52.9466	0.409401	46.8212	0.378
	34.75	78.9566	0.462728	53.0701	0.384857	46.9559	0.375382
	35.25	77.1445	0.535167	52.6889	0.375395	46.9161	0.373732
	35.75	76.6048	0.538783	52.2719	0.372743	47.073	0.359643
	36.25	77.9338	0.506725	51.7828	0.378794	46.9156	0.380361
	36.75	77.703	0.479788	51.5362	0.383272	46.945	0.370348
	37.25	77.2252	0.486032	51.3343	0.356512	47.0871	0.369877
	37.75	76.3204	0.542061	50.8872	0.365627	47.0751	0.362444
	38.25	76.8115	0.520491	50.9826	0.335347	46.9628	0.369509
	38.75	76.7127	0.529605	50.7686	0.345778	46.5635	0.381244
	39.25	75.7975	0.556813	50.7472	0.332842	46.8276	0.380187
	39.75	74.9361	0.584447	50.2738	0.362222	46.8156	0.379218
	40.25	76.2009	0.547381	49.8547	0.354277	47.1554	0.373989
	40.75	76.5197	0.501874	49.9476	0.331418	46.9609	0.376702
	41.25	75.8432	0.535679	49.6741	0.342621	46.9806	0.373982
	41.75	76.1352	0.516989	49.9861	0.321203	47.0348	0.362564
	42.25	75.683	0.531906	49.971	0.320796	46.971	0.373598
	42.75	73.7154	0.578944	49.7131	0.315804	47.1279	0.3585
	43.25	73.2436	0.621047	49.3423	0.312884	46.9576	0.365248
	43.75	72.0142	0.626168	49.134	0.316257	46.9782	0.37011
	44.25	75.1206	0.561846	48.9037	0.316224	46.949	0.366324
	44.75	74.1816	0.590641	49.237	0.309287	47.0448	0.360398
	45.25	73.4579	0.565145	49.0636	0.304284	47.2112	0.360654
	45.75	70.9886	0.641258	48.6516	0.308566	47.1535	0.369084
	46.25	71.376	0.629541	48.4872	0.305216	46.9968	0.364975
	46.75	73.3247	0.584563	48.3322	0.301239	47.092	0.36153
	47.25	72.3266	0.61035	47.8452	0.30036	47.0613	0.364607
	47.75	72.451	0.60414	48.1838	0.288433	47.1725	0.359836
	48.25	70.4551	0.667437	48.3706	0.280282	47.197	0.361731
	48.75	72.4124	0.57499	47.7799	0.292932	47.2864	0.358966
	49.25	70.729	0.605547	47.8631	0.279793	47.0013	0.367963
	49.75	71.2405	0.638734	47.6342	0.278663	46.8776	0.369879
	50.25	70.7584	0.631817	47.3071	0.287382	46.9953	0.366414
	50.75	70.5768	0.630235	47.2256	0.286819	47.0074	0.366165
	51.25	69.7503	0.654788	47.119	0.271598	47.0285	0.365117
	51.75	70.3468	0.59164	46.8821	0.281011	47.1322	0.361336
	52.25	69.7126	0.63897	47.1365	0.253568	47.1927	0.361636
	52.75	67.8107	0.680475	46.8382	0.258645	47.398	0.352473
	53.25	68.4268	0.665505	46.7891	0.266024	47.3276	0.355885
	53.75	68.1718	0.665598	46.641	0.255504	46.9579	0.3573
	54.25	67.4641	0.614637	46.5146	0.256659	47.1454	0.366665
	54.75	66.9062	0.663094	46.2063	0.258612	47.1892	0.356863
	55.25	68.4821	0.647367	46.5135	0.255648	47.0024	0.363088
	55.75	68.6512	0.600572	45.9921	0.261802	47.1176	0.362008
	56.25	67.8708	0.637053	46.0946	0.254287	46.9973	0.365542
	56.75	67.3083	0.640275	46.2506	0.239442	47.3317	0.348855
	57.25	64.5822	0.728121	45.7783	0.246255	47.1711	0.357732
	57.75	66.6301	0.63194	45.5692	0.244942	46.9984	0.361499
	58.25	65.9635	0.615748	45.6062	0.247706	47.1857	0.358517
	58.75	65.1552	0.612368	45.5527	0.241603	47.0447	0.36232
	63.75	61.8732	0.555385	43.4327	0.201543	46.9878	0.367581
	64.25	60.1361	0.579063	43.5248	0.194989	47.1896	0.364775
	64.75	61.6894	0.567842	43.4246	0.201744	47.1792	0.358499
	65.25	60.0038	0.583769	43.5216	0.19252	46.9405	0.362984
	65.75	60.3346	0.574197	43.1622	0.204646	47.1868	0.358019
	66.25	60.0994	0.581523	43.188	0.190597	47.1587	0.355649
	66.75	59.6205	0.532509	42.9157	0.200804	46.9953	0.357675
	67.25	59.5015	0.49031	42.8568	0.195825	47.3927	0.35618
	67.75	58.2535	0.495996	42.6504	0.204372	47.1606	0.358024
	68.25	58.0438	0.544637	42.6186	0.197339	47.2965	0.350291
	68.75	56.8422	0.504277	42.5424	0.201544	47.115	0.356672
	69.25	57.0959	0.525111	42.8771	0.182161	47.2214	0.356258
	69.75	57.3652	0.527758	42.706	0.182992	47.2227	0.351749
	70.25	58.5611	0.512765	42.5278	0.189574	47.248	0.353323
	70.75	57.3717	0.487389	42.3095	0.18139	47.1168	0.353872
	71.25	57.1842	0.499698	42.6346	0.166377	46.9384	0.356956
	71.75	57.2358	0.482642	42.1571	0.177709	47.223	0.358873
	72.25	56.6482	0.51427	42.23	0.171887	47.2372	0.351096
	72.75	57.1148	0.484392	41.8265	0.181938	47.1308	0.35509
	73.25	58.6875	0.539436	41.8549	0.181431	47.2241	0.352813
	73.75	55.597	0.446471	41.7907	0.180481	47.2024	0.361651
	74.25	56.5687	0.482518	41.6113	0.182429	47.1572	0.363569
	74.75	54.3503	0.40878	41.7433	0.174755	47.2592	0.354662
	75.25	56.515	0.441923	41.6857	0.174405	47.2328	0.353068
	75.75	54.8797	0.440288	41.4749	0.177486	47.336	0.348861
	76.25	54.7123	0.444302	41.6347	0.166173	47.0468	0.364015
	76.75	54.6678	0.449654	41.3168	0.171963	46.9038	0.379271
	77.25	54.5514	0.430283	41.5111	0.165693	47.2057	0.361225
	77.75	55.0025	0.439466	41.3047	0.170004	47.4015	0.353584
	78.25	53.2695	0.421153	41.184	0.167951	47.2573	0.34938
	78.75	54.2707	0.443999	40.9606	0.169993	47.4223	0.351084
	79.25	53.8975	0.415219	41.2963	0.167294	47.0894	0.358807
	79.75	52.4016	0.408296	40.9458	0.17203	47.2326	0.352986
	80.25	52.5079	0.418445	40.7439	0.180206	47.3776	0.353429
	80.75	52.4125	0.37807	40.9689	0.157148	47.0347	0.365239
	81.25	51.449	0.385267	40.8206	0.170006	46.8622	0.364107
	81.75	52.419	0.398246	40.8717	0.16286	47.3747	0.345868
	82.25	51.4014	0.379198	40.5933	0.160513	47.1691	0.361378
	82.75	51.7187	0.379511	40.4853	0.169533	47.2996	0.347644
	83.25	50.7468	0.367921	40.7194	0.153833	47.2873	0.347357
	83.75	51.4834	0.394702	40.6597	0.157947	47.2852	0.344593
	84.25	51.2078	0.384376	40.5344	0.155951	47.2092	0.351102
	84.75	50.9849	0.375266	40.3819	0.157744	47.4259	0.341768
	85.25	50.884	0.351384	40.3802	0.159597	47.3011	0.35352
	85.75	50.3597	0.358711	40.2551	0.169353	47.295	0.354381
	86.25	50.4119	0.378365	40.5852	0.143694	47.298	0.343135
	86.75	50.5441	0.328496	40.117	0.15573	47.2823	0.346609
	87.25	50.5343	0.377438	40.1942	0.1528	47.0315	0.363257
	87.75	48.7204	0.332881	39.9557	0.162189	47.2582	0.355643
	88.25	49.6173	0.318228	40.1218	0.149236	46.9666	0.360177
	88.75	50.0493	0.336775	40.0201	0.154862	47.3121	0.345096
	89.25	49.165	0.308412	40.095	0.148402	47.1119	0.354154
	89.75	49.312	0.342288	40.0681	0.139373	47.3497	0.348587
	90.25	48.6571	0.306611	39.9266	0.146493	47.2854	0.345203
	90.75	48.2636	0.315219	40.036	0.148045	47.3896	0.346882
	91.25	48.0571	0.320166	39.7528	0.148947	47.495	0.344972
	91.75	48.1762	0.295205	39.8499	0.148915	47.382	0.335544
	92.25	47.1669	0.3051	39.6832	0.147579	47.3888	0.337104
	92.75	48.5634	0.309124	39.5766	0.146472	47.3308	0.348218
	93.25	48.4461	0.308284	39.5604	0.151691	47.3687	0.351583
	93.75	47.568	0.297592	39.4063	0.151336	47.2655	0.348489
	94.25	46.9125	0.30087	39.5156	0.145992	47.1818	0.346591
	94.75	47.2837	0.288008	39.2901	0.142161	47.1206	0.358925
	95.25	47.145	0.284129	39.4644	0.145849	47.0712	0.371005
	95.75	46.6033	0.267841	39.1777	0.143429	47.258	0.350372
	96.25	46.9212	0.292138	39.6731	0.130001	47.3602	0.346246
	96.75	47.5592	0.318434	39.4122	0.142957	47.4254	0.339146
	97.25	46.4333	0.273699	39.2055	0.14189	47.3303	0.348627
	97.75	46.185	0.280348	39.1723	0.142753	47.4361	0.347702
	98.25	46.2526	0.285956	39.1638	0.14151	47.4716	0.344413
	98.75	44.7512	0.247245	39.2274	0.130906	47.5279	0.335978
	99.25	45.9715	0.260503	39.1057	0.14498	47.0275	0.359247
	99.75	45.0943	0.263482	39.1542	0.125743	47.0431	0.355666
	100.25	44.9315	0.275842	39.1369	0.135944	47.2256	0.352692
	100.75	44.596	0.24816	38.8175	0.145589	47.2029	0.34623
	101.25	45.4056	0.265547	38.9601	0.139376	47.4336	0.341503
	101.75	45.0812	0.262767	39.0685	0.129581	47.3614	0.350383
	102.25	44.3708	0.242415	38.79	0.137628	47.5162	0.350185
	102.75	44.6768	0.245026	38.4554	0.149974	47.3793	0.348156
	103.25	43.7261	0.224419	38.7422	0.137385	47.2165	0.347095
	103.75	44.1809	0.257827	38.8253	0.132873	47.3484	0.34681
	104.25	44.273	0.249959	38.6158	0.138535	47.2241	0.345772
	104.75	44.5471	0.246093	38.5859	0.139495	47.4375	0.347104
	105.25	43.5574	0.216866	38.3039	0.146112	47.4099	0.340814
	105.75	44.0225	0.239373	38.5982	0.139827	47.1881	0.352103
	106.25	43.9581	0.232744	38.6299	0.128919	47.2872	0.352105
	106.75	43.5457	0.228485	38.4991	0.132466	47.3916	0.343357
	107.25	43.1877	0.21892	38.3642	0.145748	47.22	0.354256
	107.75	44.121	0.227217	38.5657	0.123431	47.2976	0.343079
	108.25	43.4311	0.227745	38.4016	0.133012	47.2713	0.351478
	108.75	42.2603	0.183451	38.3732	0.132058	47.5121	0.34166
	109.25	42.3428	0.185417	38.3949	0.135727	47.3331	0.345185
	109.75	42.4116	0.209656	38.1641	0.141251	47.3705	0.348531
	110.25	41.8898	0.194424	38.3166	0.126571	47.3104	0.350705
	110.75	43.0221	0.218199	38.3281	0.127769	47.3009	0.355126
	111.25	41.983	0.196039	38.3145	0.126427	47.1324	0.357293
	111.75	42.6164	0.193667	38.224	0.131378	47.405	0.340987
	112.25	41.8902	0.199101	38.3103	0.125821	47.4145	0.341778
	112.75	41.5583	0.178067	37.9878	0.136637	47.191	0.358124
	113.25	41.5265	0.202938	38.1471	0.13612	47.306	0.345365
	113.75	41.1348	0.172004	38.3037	0.118793	47.202	0.351497
	114.25	41.0345	0.181978	38.0607	0.12614	47.4721	0.336833
	114.75	40.948	0.184258	38.0944	0.126713	47.2193	0.357767
	115.25	40.8997	0.181247	37.9033	0.134896	47.2675	0.359668
	115.75	40.6618	0.188647	37.8811	0.134857	47.2617	0.344712
	116.25	41.1865	0.168513	37.9356	0.133289	47.4201	0.348211
	116.75	40.6473	0.180814	38.1137	0.1261	47.3624	0.355689
	117.25	40.0994	0.154276	37.9255	0.126997	47.0822	0.356003
	117.75	39.8428	0.173076	37.7071	0.133049	47.0907	0.351508
	118.25	40.6934	0.175793	*	*	47.4874	0.345806
	118.75	39.8282	0.168777	37.8446	0.122678	47.4796	0.336445
	119.25	39.466	0.157564	*	*	47.3352	0.347239		* Fitting for these points did not converge
	119.75	39.4562	0.164136	37.8915	0.121644	47.6744	0.329146
	120.25	39.277	0.16389	37.7472	0.123743	47.2243	0.352475
	120.75	39.5251	0.161134	37.8053	0.11908	47.5231	0.34231
Panel D		40C		45C		50C
Dense phase W1/2 (Hz)	Time (min)	Value	CI	Value	CI	Value	CI
	0.75	236.129	12.9984	93.7713	3.07279	80	1.22236
	1.25	211.384	4.75726	93.357	3.04583	80	1.00006
	1.75	182.019	6.38577	92.1569	2.76382	81.9317	0.903328
	2.25	199.651	9.91428	89.732	3.11365	83.2322	0.924286
	2.75	175.072	7.22786	86.5896	3.15619	85.0915	0.967538
	3.25	171.328	6.94096	87.3369	2.6525	86.0307	1.03532
	3.75	181.999	7.8032	89.3342	3.2498	86.9589	1.04592
	4.25	183.466	4.53749	89.0421	2.16084	88.0356	1.07011
	4.75	175.422	6.06111	87.8152	2.70531	88.5164	1.0979
	5.25	152.125	4.90888	87.6256	2.4672	89.1324	1.12843
	5.75	158.563	3.38072	88.3452	2.5064	90.1456	1.18928
	6.25	163.383	6.29758	89.3185	2.17657	90.5885	1.196
	6.75	163.23	3.69405	88.7183	2.54732	91.5503	1.208
	7.25	152.302	4.57059	90.1665	2.31988	91.9535	1.24413
	7.75	149.599	3.9349	88.8979	2.131	92.7202	1.27806
	8.25	149.954	4.35611	89.445	1.81956	92.9611	1.291
	8.75	152.446	3.36517	90.0551	1.92933	93.9782	1.35878
	9.25	146.232	3.71869	90.7102	1.72052	94.3285	1.36009
	9.75	157.334	4.19969	89.6925	1.57256	94.7149	1.33365
	10.25	152.661	4.03305	90.7903	1.6055	95.6416	1.38866
	10.75	141.755	3.13947	90.9338	1.36342	95.8577	1.41166
	11.25	142.47	4.60606	90.7873	1.42031	96.7109	1.45838
	11.75	143.466	3.15455	90.353	1.4908	97.379	1.4876
	12.25	147.779	4.84545	91.1201	1.43561	97.4697	1.48396
	12.75	134.877	3.86297	89.9295	1.68617	98.0323	1.49628
	13.25	137.027	2.99036	90.9691	1.2935	98.7749	1.55174
	13.75	139.794	4.23691	92.4838	1.33141	98.8389	1.51773
	14.25	130.89	3.27768	90.9793	1.34111	98.4513	1.50872
	14.75	132.691	3.07992	91.2572	1.26518	99.0867	1.55441
	15.25	128.087	3.84603	92.1549	1.3881	100.085	1.55921
	15.75	135.282	3.6511	92.1241	1.30231	100.498	1.59703
	16.25	132.728	2.50017	91.6715	1.34426	100.412	1.61647
	16.75	131.679	3.00551	92.9937	1.29752	100.986	1.56574
	17.25	129.56	2.62713	93.9021	1.089	101.633	1.64805
	17.75	125.424	3.30289	91.8233	1.25846	101.67	1.63922
	18.25	120.063	2.39276	93.684	1.23517	101.87	1.64516
	18.75	123.614	2.11545	92.4908	1.23327	102.285	1.64762
	19.25	123.917	2.79641	93.933	1.06179	103.029	1.68553
	19.75	122.222	2.64342	95.2096	0.988753	103.283	1.69664
	20.25	122.985	2.54436	95.6446	0.992075	103.129	1.67922
	20.75	118.714	1.68489	95.2547	0.980517	103.698	1.69487
	21.25	125.828	3.11996	95.5262	1.07302	103.95	1.71079
	21.75	121.281	2.89731	95.6402	1.0108	104.268	1.72638
	22.25	119.245	1.96148	96.2632	0.831931	104.716	1.77317
	22.75	119.384	1.98016	96.1019	0.86823	104.778	1.72676
	23.25	118.246	2.90996	96.6681	0.897329	105.304	1.74295
	23.75	118.786	2.20282	96.6699	0.85685	105.577	1.75701
	24.25	117.41	1.9418	97.369	0.808359	105.572	1.74416
	24.75	116.342	2.28319	97.7816	0.795475	106.664	1.79616
	25.25	118.128	2.34026	97.6495	0.801858	106.096	1.78627
	25.75	115.945	2.39111	98.265	0.806635	106.263	1.80762
	26.25	122.497	3.2988	97.7187	0.809162	106.85	1.83632
	26.75	115.706	1.99417	98.7504	0.822497	106.728	1.81964
	27.25	116.12	2.13752	98.08	0.782717	106.899	1.83596
	27.75	113.099	2.05067	98.4294	0.790608	107.747	1.8317
	28.25	113.441	1.68374	99.1263	0.759511	107.442	1.8173
	28.75	113.94	1.80552	99.1253	0.770931	107.5	1.87253
	29.25	113.183	1.54711	99.7765	0.691289	108.212	1.86974
	29.75	112.702	1.99441	99.458	0.772304	107.768	1.83341
	30.25	112.031	2.08714	100.234	0.791806	108.405	1.87162
	30.75	111.602	1.88993	100.898	0.741733	108.828	1.8771
	31.25	109.946	1.6735	100.412	0.732413	108.817	1.89905
	31.75	112.202	1.85791	101.048	0.722163	109.332	1.89417
	32.25	110.872	2.39753	101.665	0.721717	109.582	1.88368
	32.75	110.998	1.72554	102.285	0.703599	110.215	1.90196
	33.25	111.458	1.49292	101.917	0.740036	110.023	1.8788
	33.75	109.441	1.18036	101.702	0.707587	110.361	1.94498
	34.25	110.931	1.39817	102.186	0.729827	110.638	1.91919
	34.75	109.071	1.65245	101.748	0.704784	110.495	1.92633
	35.25	111.065	1.39398	102.125	0.708712	110.577	1.92514
	35.75	110.449	1.24217	102.426	0.705479	110.302	1.87068
	36.25	110.188	1.52196	102.216	0.736843	110.8	1.94661
	36.75	108.161	1.55101	103.034	0.7403	111.527	1.92753
	37.25	108.352	1.40149	102.768	0.71022	111.471	1.93997
	37.75	108.394	1.30171	102.794	0.73218	111.142	1.91494
	38.25	109.155	1.44938	102.964	0.679121	111.351	1.95132
	38.75	108.891	1.42098	102.791	0.708311	111.666	1.97894
	39.25	108.326	1.30943	102.926	0.698684	111.788	1.99436
	39.75	108.744	1.14471	103.775	0.759472	112.282	1.99666
	40.25	107.348	1.43922	103.416	0.750986	111.967	1.98655
	40.75	107.029	1.3252	103.516	0.717768	112.903	2.01025
	41.25	107.939	1.38818	103.997	0.745842	112.576	2.0046
	41.75	107.21	1.34977	104.191	0.71592	113.189	1.95954
	42.25	107.03	1.35822	104.091	0.728468	113.004	1.9854
	42.75	106.099	1.00209	103.579	0.71925	113.187	1.93629
	43.25	108.39	1.10322	104.263	0.713425	113.409	1.96371
	43.75	106.852	0.868727	104.27	0.732832	114.024	2.01673
	44.25	106.013	1.33002	104.612	0.739098	113.699	1.98407
	44.75	108.157	1.23373	104.847	0.736757	113.765	1.98467
	45.25	105.89	1.05181	104.362	0.736486	113.413	1.99521
	45.75	106.692	0.830148	105.174	0.744586	113.601	2.02917
	46.25	107.094	0.953452	105.151	0.744411	114.144	2.0121
	46.75	106.884	1.11878	105.096	0.740037	114.237	1.98864
	47.25	107.092	1.04678	105.448	0.737749	115.134	2.03604
	47.75	106.13	1.08393	105.013	0.725697	114.057	2.01028
	48.25	107.391	0.928822	105.375	0.719898	114.858	2.01719
	48.75	105.416	0.956179	105.844	0.755056	114.783	2.03338
	49.25	106.106	0.835826	105.574	0.726777	115.316	2.0547
	49.75	107.134	1.00319	105.428	0.730981	115.229	2.05865
	50.25	106.541	0.969597	105.77	0.759285	114.848	2.02909
	50.75	106.52	0.947404	106.011	0.761709	116.318	2.04818
	51.25	106.616	0.906337	105.938	0.728284	115.81	2.06882
	51.75	106.034	0.906953	105.946	0.758889	115.806	2.05418
	52.25	107.634	0.926661	105.389	0.699549	115.607	2.04483
	52.75	106.781	0.812569	106.169	0.71813	116.175	2.02801
	53.25	106.717	0.910344	106.474	0.743231	115.58	2.04949
	53.75	107.144	0.849977	106.644	0.71912	116.093	2.05469
	54.25	106.403	0.729806	106.472	0.727465	116.621	2.10964
	54.75	106.943	0.712731	106.829	0.742295	115.998	2.07176
	55.25	106.644	0.869074	106.954	0.738391	116.333	2.09166
	55.75	106.206	0.805848	106.82	0.761981	116.968	2.09187
	56.25	105.938	0.82376	107.513	0.746077	116.587	2.09155
	56.75	106.347	0.794792	106.43	0.716156	117.252	2.04753
	57.25	106.83	0.746925	107.359	0.736716	117.411	2.08467
	57.75	106.398	0.735062	107.272	0.738146	117.017	2.09172
	58.25	106.447	0.710501	107.562	0.74757	117.92	2.11528
	58.75	106.975	0.633645	107.047	0.740972	116.573	2.1038
	63.75	106.363	0.60907	109.315	0.733229	117.876	2.14309
	64.25	106.607	0.578207	108.921	0.714533	117.934	2.14085
	64.75	106.929	0.624444	108.755	0.741625	117.106	2.09363
	65.25	106.619	0.597535	108.845	0.714669	118.355	2.13792
	65.75	106.725	0.619671	109.455	0.754444	117.988	2.11793
	66.25	107.668	0.614154	108.867	0.712037	117.952	2.10765
	66.75	107.136	0.53605	109.655	0.754144	118.868	2.11273
	67.25	107.227	0.492849	109.606	0.738272	119.212	2.12585
	67.75	106.864	0.481775	109.745	0.77689	118.404	2.12491
	68.25	106.906	0.535445	109.345	0.758145	118.413	2.10557
	68.75	107.65	0.471909	109.643	0.778364	118.634	2.13801
	69.25	107.233	0.515801	109.687	0.710911	118.702	2.13766
	69.75	107.313	0.544524	109.749	0.719406	118.809	2.10902
	70.25	106.048	0.561822	109.602	0.744599	118.806	2.12698
	70.75	106.838	0.503313	109.698	0.720363	119.242	2.14745
	71.25	107.387	0.52578	109.742	0.672569	119.705	2.14413
	71.75	106.697	0.509697	109.461	0.717011	119.37	2.1708
	72.25	107.31	0.542222	110.208	0.696189	119.708	2.13257
	72.75	107.493	0.530903	109.924	0.736478	119.238	2.13992
	73.25	107.675	0.647118	110.629	0.739378	119.601	2.14554
	73.75	108.313	0.449849	110.101	0.741666	119.401	2.20066
	74.25	107.452	0.539782	109.528	0.751915	120.258	2.19098
	74.75	107.975	0.403292	110.169	0.730451	119.595	2.16202
	75.25	107.502	0.491129	110.221	0.731313	119.754	2.15645
	75.75	107.8	0.469427	110.799	0.747868	120.066	2.1488
	76.25	107.448	0.478597	110.067	0.703652	120.803	2.23008
	76.75	108.012	0.483705	110.318	0.730692	120.262	2.27003
	77.25	108.841	0.462293	110.518	0.711117	119.991	2.20505
	77.75	108.141	0.49226	110.479	0.732229	120.756	2.18513
	78.25	108.444	0.45152	110.834	0.730283	120.029	2.15366
	78.75	108.241	0.500865	110.659	0.742188	120.378	2.19049
	79.25	108.309	0.467591	110.707	0.737636	121.409	2.21484
	79.75	108.704	0.443384	110.472	0.751933	120.979	2.1911
	80.25	109.759	0.469623	110.614	0.7873	120.413	2.20244
	80.75	107.573	0.422014	110.887	0.704543	121.549	2.23003
	81.25	108.482	0.424433	111.092	0.76442	121.199	2.20433
	81.75	108.042	0.453248	111.179	0.734938	120.457	2.17262
	82.25	108.623	0.424831	111.827	0.722972	120.948	2.23192
	82.75	108.549	0.433125	111.655	0.766219	121.611	2.17515
	83.25	108.882	0.423922	111.152	0.704622	121.787	2.19024
	83.75	109.167	0.467118	111.156	0.730636	121.552	2.17083
	84.25	108.288	0.458792	110.781	0.716154	121.247	2.18525
	84.75	108.901	0.448969	111.392	0.732332	120.91	2.16452
	85.25	109.279	0.417065	111.318	0.74156	121.145	2.21884
	85.75	108.855	0.430292	111.548	0.786361	121.432	2.22642
	86.25	109.191	0.469457	110.998	0.679952	121.09	2.15477
	86.75	108.742	0.404408	111.44	0.735289	121.797	2.1709
	87.25	109.335	0.480424	111.511	0.722518	121.987	2.25878
	87.75	109.288	0.402722	111.968	0.770306	122.332	2.23511
	88.25	109.33	0.397706	110.55	0.716819	122.188	2.22676
	88.75	109.191	0.430608	112.325	0.747594	122.817	2.19094
	89.25	109.028	0.388161	111.516	0.719596	122.154	2.22458
	89.75	109.298	0.442809	111.815	0.683022	122.49	2.23328
	90.25	109.608	0.390363	111.305	0.720393	121.959	2.19942
	90.75	109.492	0.408451	111.73	0.728289	122.859	2.24126
	91.25	109.524	0.419981	112.482	0.740606	122.819	2.21787
	91.75	109.709	0.387644	111.655	0.734492	122.611	2.16278
	92.25	109.764	0.395691	112.34	0.732968	122.458	2.18084
	92.75	109.622	0.41689	111.482	0.729438	122.573	2.23146
	93.25	109.731	0.41958	111.781	0.760596	122.463	2.2506
	93.75	110.109	0.401769	111.981	0.759769	122.31	2.2231
	94.25	110.22	0.407323	111.796	0.737391	122.874	2.21712
	94.75	109.869	0.393973	112.045	0.719693	123.079	2.29733
	95.25	110.109	0.39782	112.012	0.744336	123.71	2.35046
	95.75	110.509	0.372489	112.66	0.733946	122.984	2.25228
	96.25	110.649	0.414543	111.646	0.670526	123.481	2.24444
	96.75	109.213	0.46791	111.975	0.735725	123.144	2.19188
	97.25	110.454	0.389318	112.607	0.737011	123.156	2.25702
	97.75	110.547	0.404595	112.52	0.742892	123.137	2.2535
	98.25	110.347	0.420058	112.672	0.737978	123.437	2.25317
	98.75	110.553	0.359113	111.845	0.687162	122.831	2.19323
	99.25	110.064	0.384339	111.906	0.764524	123.66	2.29298
	99.75	110.989	0.388596	112.584	0.669514	124.537	2.3091
	100.25	110.808	0.412051	112.062	0.724924	124.402	2.28374
	100.75	110.986	0.374367	112.487	0.774865	123.788	2.24617
	101.25	110.544	0.411455	112.537	0.745335	123.348	2.21992
	101.75	110.997	0.409228	111.665	0.697765	124.45	2.27402
	102.25	111.128	0.373337	112.39	0.737994	124.373	2.31066
	102.75	111.168	0.387074	112.952	0.804162	123.924	2.2922
	103.25	110.665	0.350373	112.216	0.741125	124.459	2.27449
	103.75	110.756	0.420543	112.711	0.724551	123.683	2.25448
	104.25	110.665	0.405244	113.334	0.754027	124.873	2.2725
	104.75	110.589	0.406193	112.965	0.763954	123.68	2.27706
	105.25	111.166	0.347433	112.737	0.796034	125.288	2.26463
	105.75	111.433	0.404122	112.642	0.770879	124.673	2.30858
	106.25	110.692	0.387853	112.871	0.713214	124.423	2.30308
	106.75	111.426	0.376428	113.343	0.739239	124.389	2.28764
	107.25	112.508	0.364292	112.967	0.805456	124.693	2.32474
	107.75	111.839	0.384593	112.966	0.694945	125.125	2.27345
	108.25	110.703	0.400508	112.804	0.743815	124.852	2.31643
	108.75	112.204	0.317753	113.477	0.746151	124.505	2.27652
	109.25	111.579	0.327604	112.92	0.767652	125.104	2.2827
	109.75	111.182	0.376569	113.094	0.796645	125.33	2.32094
	110.25	112.143	0.349335	113.235	0.71921	125.985	2.32934
	110.75	111.523	0.408176	112.614	0.73208	125.26	2.34185
	111.25	111.745	0.363689	113.171	0.723525	125.19	2.33025
	111.75	111.398	0.365451	112.644	0.749506	125.017	2.28363
	112.25	111.969	0.376645	113.339	0.724508	125.509	2.28579
	112.75	111.816	0.338933	114.667	0.787786	125.523	2.3828
	113.25	112.819	0.39251	113.231	0.786338	125.657	2.30438
	113.75	112.334	0.332165	113.349	0.69763	125.974	2.33467
	114.25	112.428	0.358082	112.873	0.736828	125.939	2.27333
	114.75	113.001	0.363522	113.812	0.744564	125.843	2.37392
	115.25	112.568	0.362024	112.944	0.783168	126.521	2.39503
	115.75	112.473	0.383312	113.355	0.78814	126.375	2.31751
	116.25	111.516	0.345635	114.127	0.788332	126.195	2.3375
	116.75	112.561	0.37448	113.675	0.748014	125.764	2.36237
	117.25	112.635	0.317978	113.312	0.753765	126.033	2.35195
	117.75	112.571	0.356505	113.484	0.787298	125.861	2.31795
	118.25	112.351	0.375878	*	*	125.907	2.32767
	118.75	112.106	0.359296	113.545	0.740208	125.803	2.2861
	119.25	113.152	0.335524	*	*	126.571	2.35849		Fitting for these points did not converge
	119.75	112.989	0.353348	113.894	0.735269	126.274	2.26697
	120.25	113.3	0.352606	114.319	0.747033	126.101	2.36564
	120.75	112.489	0.35453	113.524	0.719093	127.13	2.33185
Panel E		40C			45C			50C
Lean phase integral (arb. units)	Time (min)	Value	+ CI	- CI	Value	+ CI	- CI	Value	+ CI	- CI
	0.75	102845	231.487	231.258	96356	1930.53	1914.91	59558.6	1339.62	1324.88
	1.25	100365	240.555	240.289	96084.8	1896.12	1880.87	54282.5	1065.39	1055.22
	1.75	101788	205.692	205.505	94422.8	2009.94	1992.86	49233.5	962.66	953.595
	2.25	103030	206.78	206.596	95959.6	1581.82	1570.55	50171.9	914.579	906.597
	2.75	102595	203.508	203.328	97442.2	1420.87	1411.93	50264.9	896.515	888.921
	3.25	102621	194.348	194.183	95112.4	1533.97	1523.62	50869.5	906.331	898.715
	3.75	102476	222.169	221.954	97074.1	1347.02	1338.58	51561.2	876.965	869.947
	4.25	100579	251.757	251.461	90328.2	1756.18	1741.95	51897	865.694	858.926
	4.75	102160	213.522	213.318	93491.2	1529.7	1518.65	52573	861.493	854.888
	5.25	101322	238.517	238.255	92949.3	1492.11	1481.61	53047.2	862.726	856.168
	5.75	99904.5	267.502	267.155	91915.7	1483.45	1472.73	53303	876.607	869.902
	6.25	102465	214.112	213.91	89555.8	1552.5	1540.63	54148.6	858.61	852.278
	6.75	99852.8	284.948	284.557	91838.1	1437.04	1426.79	53979.9	864.822	858.379
	7.25	101270	238.946	238.682	89759.3	1469.85	1458.86	55022.5	854.702	848.541
	7.75	99737.4	325.814	325.299	88642.2	1481.6	1470.45	55392.1	859.137	852.962
	8.25	100807	269.009	268.668	84739.5	1555.89	1543.1	55884.7	847.449	841.497
	8.75	99394.9	369.272	368.6	84788.6	1555.46	1542.47	56020.7	874.515	868.211
	9.25	99494.3	332.427	331.889	83075.1	1544.19	1531.23	56392.6	859.822	853.77
	9.75	100349	303.562	303.121	81735.8	1477.64	1465.57	57135.6	825.191	819.681
	10.25	99295.3	388.776	388.037	81186.7	1535.12	1521.95	57834.7	826.9	821.453
	10.75	97342.2	482.481	481.307	77240.2	1547.71	1533.73	57983.9	827.113	821.688
	11.25	100940	309.41	308.956	78701.4	1457	1444.68	57135	857.654	851.745
	11.75	97324.6	510.242	508.93	79048.6	1422.18	1410.34	57812	850.122	844.393
	12.25	100956	324.121	323.625	77960.2	1415.09	1403.18	58026.6	843.649	838.028
	12.75	99980.3	355.784	355.166	81925.7	1334.82	1324.57	58436.4	836.917	831.425
	13.25	96845.4	577.03	575.348	76312.2	1340.92	1329.96	58571.7	850.364	844.722
	13.75	100080	363.048	362.409	75316	1403.94	1391.72	59142.2	817.583	812.417
	14.25	98418.4	451.3	450.285	75691.8	1332.83	1321.77	59511	804.355	799.383
	14.75	97588.6	473.889	472.76	74936.6	1293.11	1282.61	59389.2	820.606	815.431
	15.25	99168	435.277	434.342	76233.7	1313.16	1302.44	59541.6	816.649	811.538
	15.75	98409.7	468.854	467.76	74565.5	1276.05	1265.65	59728.1	817.551	812.456
	16.25	95198.5	682.853	680.485	75811.7	1229.42	1219.9	59867.5	821.594	816.463
	16.75	97040.4	562.833	561.238	73425.4	1303.36	1292.33	60229.4	785.437	780.774
	17.25	95288.7	687.056	684.659	68590.7	1285.14	1273.66	59753.6	826.852	821.652
	17.75	96415.8	625.675	623.689	74023.3	1195.25	1185.99	60140.2	807.33	802.407
	18.25	95006	692.998	690.592	70795.9	1266.01	1255.12	60486.3	797.254	792.484
	18.75	92507.5	854.073	850.34	72577.9	1175.52	1166.34	60319.8	804.142	799.27
	19.25	95570.4	669.376	667.105	68224.3	1160.45	1150.93	60221.6	812.286	807.316
	19.75	94356.9	786.859	783.713	65957.2	1155.97	1146.19	60507.4	805.508	800.65
	20.25	92916.7	833.429	829.829	65110.8	1154.11	1144.21	60774.7	788.557	783.926
	20.75	90211.3	1046.38	1040.86	66074.3	1099.93	1091.06	60827.3	790.847	786.195
	21.25	94869.2	773.694	770.627	66372.9	1155.2	1145.43	61252.2	784.252	779.714
	21.75	95099.8	717.017	714.399	64942.2	1110.05	1100.82	61262.8	784.338	779.801
	22.25	91095.6	967.541	962.767	60880.4	1042.8	1034.11	60888.7	810.451	805.578
	22.75	90240.4	976.008	971.047	61635.8	1031.22	1022.81	60943.1	789.174	784.555
	23.25	94861.1	755.776	752.87	61282	1045.42	1036.71	61029.1	782.905	778.37
	23.75	91678.9	886.765	882.696	60002	1023.21	1014.69	61054.2	783.518	778.983
	24.25	88523.3	1132.86	1126.1	59369.1	975.106	967.274	61713.9	767.161	762.86
	24.75	91616.6	919.118	914.751	57932.9	970.093	962.142	61346.9	786.039	781.502
	25.25	91039.3	1006.08	1000.81	57663.3	970.526	962.528	61201.4	786.29	781.741
	25.75	91551	965.012	960.201	57512.4	961.877	953.996	61200.8	792.81	788.185
	26.25	94351.2	841.025	837.379	58213.5	932.393	925.074	61445.1	788.663	784.11
	26.75	88798.1	1057.09	1051.19	58304.3	923.415	916.246	61312.9	781.779	777.298
	27.25	89186.3	1096.56	1090.23	57653.9	877.891	871.336	61518.4	788.492	783.945
	27.75	89043.5	1055.95	1050.09	58645.9	859.369	853.192	61184	791.575	786.968
	28.25	86347.3	1201.62	1193.94	56145.3	867.559	860.986	61436.8	772.79	768.422
	28.75	85761.3	1262.35	1253.73	56431.1	847.05	840.818	61796.5	784.835	780.362
	29.25	83913.4	1329.81	1320.17	52996	829.673	823.307	61278.3	792.117	787.516
	29.75	88634.2	1085.29	1079.1	56072	836.158	830.05	61528	771.543	767.196
	30.25	88640.3	1090.69	1084.41	55038.3	856.27	849.753	61672.9	781.434	776.986
	30.75	87562.6	1101.69	1095.24	53110.1	832.688	826.305	61526.8	778.422	774.003
	31.25	84545.1	1269.16	1260.38	53742.3	798.111	792.316	61701	782.983	778.524
	31.75	86275.3	1180.45	1172.92	53098	773.869	768.365	61588.5	777.999	773.591
	32.25	90025.4	1046.01	1040.26	52237.4	777.623	771.981	62032.1	764.385	760.161
	32.75	84436.3	1290.52	1281.38	51598.3	755.088	749.709	61759.2	775.272	770.907
	33.25	81130.3	1433.99	1422.29	52111	758.935	753.568	61681.8	764.968	760.713
	33.75	77006.4	1600.05	1584.96	51417.3	714.833	710.021	62115.9	774.9	770.57
	34.25	80070.7	1502.34	1489.45	51973.7	712.774	708.053	61806.9	769.425	765.133
	34.75	83635.3	1292.13	1282.93	52707.8	677.404	673.198	62221.1	766.206	761.982
	35.25	79938	1464.2	1451.85	52852.5	661.277	657.29	62159.4	762.374	758.189
	35.75	78197.8	1464.09	1451.51	52603	655.532	651.601	62365.9	733.765	729.899
	36.25	81429.9	1395.86	1384.83	52575.9	665.748	661.706	61940.3	773.444	769.121
	36.75	81632.3	1290.67	1281.17	52254.1	671.334	667.202	62127.4	754.137	750.042
	37.25	80267.4	1310.49	1300.57	52597.2	626.542	622.974	62320.9	753.04	748.971
	37.75	78071.6	1461.53	1448.93	52155.3	639.116	635.381	62492.5	740.043	736.123
	38.25	79537.9	1372.54	1361.49	52586.4	590.442	587.278	62283.5	753.207	749.137
	38.75	79180	1401.07	1389.53	52531.8	607.919	604.568	61638.9	775.481	771.123
	39.25	77261.1	1463.37	1450.5	52902.7	586.741	583.648	61950.7	772.484	768.183
	39.75	74936.1	1519.03	1504.77	52436	635.906	632.25	61863.3	769.317	765.047
	40.25	78269	1424.19	1412.08	52228.4	621.606	618.106	62309.4	759.67	755.531
	40.75	78593.7	1324.94	1314.55	52671.2	583.733	580.676	62037.8	764.061	759.86
	41.25	77758	1372.03	1360.67	52449.3	602.6	599.333	62104.4	759.477	755.329
	41.75	78053	1339.53	1328.78	53249.5	569.889	567.01	62259.4	737.119	733.221
	42.25	77401	1352.35	1341.24	53544.8	570.645	567.779	61936.7	756.819	752.688
	42.75	72190.5	1456.05	1442.39	53374.2	561.236	558.459	62283.2	727.989	724.186
	43.25	72285.3	1521.13	1506.08	53026.1	555.341	552.607	62023.9	740.856	736.904
	43.75	69014.9	1522.28	1506.6	53128.5	562.181	559.392	62186.3	751.626	747.573
	44.25	76036.2	1413.09	1400.74	53036.3	562.226	559.436	62093.5	743.328	739.357
	44.75	74412.4	1463.25	1449.7	53647.7	552.969	550.298	62305.2	732.284	728.443
	45.25	72530.6	1390.95	1378.41	53759.6	544.923	542.341	62514.1	732.652	728.82
	45.75	67234.2	1504.39	1488.55	53414.7	552.797	550.125	62365.6	748.345	744.341
	46.25	68882.8	1468.49	1453.65	53487.7	548.038	545.419	62270.9	741.042	737.111
	46.75	72597.1	1415.72	1402.67	53442.9	541.084	538.532	62258.8	732.939	729.09
	47.25	70721.4	1445.24	1431.24	52989.6	538.494	535.95	62369.2	740.203	736.288
	47.75	71057.7	1424.28	1410.72	53714.3	520.375	518.031	62545	731.117	727.307
	48.25	67180.5	1514.48	1498.23	54295.2	508.49	506.277	62502.3	734.049	730.206
	48.75	70235.5	1371.42	1358.78	53757.6	530.151	527.73	62772	729.759	725.979
	49.25	67125.6	1386.64	1373.05	53984.3	507.556	505.346	62279.8	746.459	742.474
	49.75	68849.8	1466.11	1451.24	54017.8	507.077	504.876	62094.6	749.924	745.891
	50.25	68226.5	1435.83	1421.4	53686.6	521.267	518.932	62213.1	742.819	738.868
	50.75	67715.3	1419.55	1405.33	53795.4	522.047	519.71	62238.7	742.622	738.674
	51.25	66483.8	1457.85	1442.56	53920.1	496.171	494.065	62480.2	742.615	738.684
	51.75	67727.7	1322.67	1310.28	53777	513.439	511.182	62590.5	734.307	730.471
	52.25	66649.6	1401.15	1386.99	54495.2	467.07	465.226	62622.8	734.438	730.602
	52.75	63135.2	1435.51	1419.79	54289	476.242	474.322	63024.7	717.289	713.653
	53.25	64963	1417.22	1402.29	54269.7	489.506	487.479	63049.4	725.585	721.867
	53.75	64160.5	1411.72	1396.73	54358.6	472.203	470.32	62600.4	728.226	724.457
	54.25	62759.9	1284.57	1271.87	54323.1	474.165	472.268	62683.9	745.326	741.384
	54.75	61368.8	1369.2	1354.46	54266.6	479.334	477.397	62802.2	726.158	722.422
	55.25	64776.5	1378.84	1364.68	54617.2	474.414	472.527	62590.4	739.032	735.15
	55.75	64796.6	1283.53	1271.27	54284.9	486.677	484.684	62612.5	735.312	731.471
	56.25	63664.9	1333.32	1319.82	54488.3	473.152	471.276	62410.4	742.396	738.466
	56.75	62893.4	1324.71	1311.2	55132.2	448.821	447.153	62957.8	709.298	705.742
	57.25	58639.1	1414.84	1398.24	54627.4	461.393	459.616	62738.6	727.201	723.451
	57.75	61681.5	1287.76	1274.72	54571.9	460.214	458.446	62590.8	735.712	731.866
	58.25	61058.4	1236.49	1224.32	54579.2	464.572	462.772	62979.3	730.561	726.795
	58.75	59297	1206.84	1194.9	54869.8	455.446	453.726	62607.2	736.693	732.839
	63.75	57184.4	1023.82	1014.85	56272.8	401.973	400.683	62524.9	746.911	742.946
	64.25	54578.6	1028.93	1019.44	56463.7	389.049	387.845	62803.8	741.543	737.651
	64.75	57104.5	1044.65	1035.3	56469.3	403.185	401.893	62771.1	728.509	724.75
	65.25	54722.7	1037.11	1027.5	56743.1	385.785	384.608	62569	738.505	734.633
	65.75	55634.4	1027.87	1018.58	56234.2	409.459	408.123	62913.3	728.891	725.138
	66.25	55275.7	1039.35	1029.79	56521.8	382.758	381.596	62842.6	723.606	719.904
	66.75	54240.7	939.684	931.719	56346.2	404.294	402.995	62524.2	726.403	722.653
	67.25	54200.3	865.181	858.42	56317.3	394.523	393.285	63136.2	724.409	720.716
	67.75	52765.4	858.047	851.224	56253.4	412.801	411.446	62791.9	727.652	723.905
	68.25	52498.6	934.526	926.404	56392.7	399.833	398.565	63086.3	713.351	709.766
	68.75	50825.7	847.285	840.391	56427.4	409.071	407.746	62798.6	725.702	721.976
	69.25	51559.6	887.28	879.835	56956.3	370.466	369.388	62878.4	724.12	720.414
	69.75	52436.6	900.21	892.678	56888.3	373.06	371.966	62898.4	714.77	711.163
	70.25	54192.5	892.288	885.118	56740.1	386.816	385.637	63034.7	719.28	715.634
	70.75	52509.5	832.866	826.423	56727	371.755	370.667	62925.8	720.917	717.249
	71.25	52416	849.399	842.695	57447.1	342.68	341.767	62535.3	725.144	721.412
	71.75	52648.3	824.201	817.913	56933	366.535	365.481	62905.7	729.107	725.356
	72.25	51974.5	868.394	861.338	57034.8	354.654	353.669	62922.8	713.499	709.905
	72.75	52912.2	826.394	820.114	56605.3	375.716	374.603	62794.4	721.82	718.134
	73.25	55326.9	946.173	938.293	56639.5	374.703	373.597	62932.8	717.072	713.444
	73.75	50433.4	740.577	735.289	56783.4	374.107	373.007	62852.2	734.363	730.554
	74.25	52521.5	816.281	810.12	56725.2	379.168	378.038	62574.7	735.729	731.889
	74.75	48860.3	662.586	658.227	57036.8	364.097	363.061	62875.8	719.508	715.853
	75.25	52520.4	749.145	743.951	57003.3	363.529	362.495	62830.9	716.176	712.552
	75.75	50433	727.231	722.151	56867.2	370.811	369.734	62976.7	707.751	704.219
	76.25	50393.7	732.502	727.35	57162.4	347.735	346.792	62517.5	737.262	733.405
	76.75	50193.4	738.38	733.125	56929.1	360.872	359.853	62032.7	764.648	760.467
	77.25	50164	707.771	702.939	57335.7	348.581	347.637	62646.3	730.972	727.186
	77.75	51096.4	729.564	724.525	57170.1	358.355	357.355	62933	715.516	711.906
	78.25	48755.3	678.427	673.879	57140.2	354.689	353.709	62906.2	709.021	705.473
	78.75	50487	731.121	726.014	56996.3	359.947	358.936	63091.7	711.876	708.312
	79.25	50074.7	679.773	675.325	57541.4	354.738	353.764	62512.9	725.818	722.08
	79.75	48128.2	653.599	649.335	57057.8	364.79	363.752	62766.8	714.877	711.264
	80.25	48441.8	670.133	665.687	56864.7	382.6	381.455	62932.1	715.443	711.834
	80.75	48585.5	608.338	604.682	57521.5	335.633	334.762	62272.2	736.872	733.004
	81.25	47164.6	607.64	603.896	57418.9	363.611	362.587	62015.6	734.444	730.585
	81.75	48723.9	640.968	636.926	57552.7	348.718	347.778	63072.3	701.796	698.33
	82.25	47327.8	599.014	595.392	57198.4	343.84	342.921	62547.8	730.203	726.422
	82.75	48015	605.225	601.578	57139.3	363.701	362.671	62811.9	703.463	699.967
	83.25	47098.1	580.753	577.343	57744.7	331.606	330.758	62865.5	703.29	699.801
	83.75	48151.5	629.644	625.72	57814.9	341.335	340.439	62960.1	698.972	695.53
	84.25	47978.9	611.412	607.706	57637.6	337.04	336.163	62640.5	709.788	706.221
	84.75	47808.1	596.721	593.179	57581.4	341.747	340.845	63085.3	692.546	689.173
	85.25	47661.3	558.548	555.433	57636.7	346.099	345.175	62758.2	714.489	710.881
	85.75	47246.4	567.542	564.306	57503.1	367.502	366.458	62822	717.093	713.463
	86.25	47644	600.563	596.978	58230.4	313.241	312.491	62856.6	694.688	691.282
	86.75	47844.3	523.878	521.155	57663.6	339.965	339.074	62775.4	701.021	697.548
	87.25	48049	601.083	597.527	57826.7	333.904	333.047	62309.8	733.116	729.291
	87.75	45519	516.628	513.864	57509.6	354.47	353.499	62663	718.207	714.557
	88.25	46986.2	502.489	499.95	58111.2	328.316	327.491	62212.1	726.774	723.008
	88.75	47735.8	535.963	533.12	57963.7	340.533	339.644	62886.5	698.424	694.984
	89.25	46699.5	486.634	484.242	58201.3	327.113	326.296	62544.9	716.098	712.463
	89.75	47151.3	542.115	539.181	58428.9	308.559	307.835	62950.8	705.747	702.239
	90.25	46225.6	481.231	478.875	58355.8	325.092	324.287	62825.9	698.45	695.007
	90.75	46048.8	493.994	491.51	58440.2	328.109	327.29	63070.6	702.806	699.334
	91.25	45892.3	500.339	497.788	58216.1	331.057	330.22	63114.2	697.919	694.497
	91.75	46081.3	462.808	460.631	58343.9	330.996	330.161	63083.1	680.163	676.911
	92.25	44786.6	471.915	469.595	58287.4	328.99	328.165	63090.9	683.251	679.97
	92.75	46915.8	489.468	487.077	58259.8	327.298	326.48	62966.4	705.374	701.87
	93.25	46947	488.922	486.539	58322.7	339.452	338.574	62941.4	711.311	707.747
	93.75	45835.7	466.825	464.607	58179.5	339.108	338.23	62747	704.318	700.813
	94.25	45088	468.389	466.126	58449.2	327.757	326.94	62705.6	701.205	697.729
	94.75	45753.9	451.98	449.901	58246.6	319.806	319.026	62679.3	726.726	722.992
	95.25	45929	447.292	445.268	58547.7	328.404	327.585	62335	747.748	743.774
	95.75	45230.2	419.739	417.93	58264	323.612	322.813	62802.3	708.762	705.217
	96.25	45778.9	459.481	457.342	59153.6	294.204	293.553	63101.4	702.163	698.699
	96.75	47056.7	507.589	505.052	58688.2	323.078	322.288	63074	686.631	683.317
	97.25	45361.6	429.961	428.073	58633.7	321.998	321.212	62936.1	705.563	702.057
	97.75	45329.9	440.937	438.955	58648.1	324.293	323.496	62990.2	702.8	699.324
	98.25	45604.1	450.908	448.851	58656.8	321.587	320.803	63167.4	697.462	694.049
	98.75	43702.4	383.186	381.642	58989.2	298.737	298.065	63277.6	680.808	677.56
	99.25	45482.2	411.709	409.989	58879.5	331.315	330.486	62459.9	726.057	722.317
	99.75	44251.3	410.628	408.877	59089.5	287.91	287.287	62633.1	720.392	716.721
	100.25	44326.5	431.32	429.395	59167.5	311.938	311.207	62706.2	712.563	708.975
	100.75	44104	388.034	386.469	58784.6	334.582	333.736	62841.5	701.466	697.996
	101.25	45452.1	420.86	419.073	59047.7	320.542	319.769	63068.8	691.055	687.699
	101.75	45139.6	415.936	414.18	59378.1	298.94	298.271	62984.4	708.973	705.437
	102.25	44176.6	380.531	379.032	58961.2	317.452	316.693	63185.1	708.57	705.049
	102.75	44936.2	388.261	386.728	58418	345.699	344.79	63157.3	706.168	702.67
	103.25	43713.8	351.945	350.653	58975.9	317.398	316.639	62923	703.686	700.199
	103.75	44798.7	408.987	407.29	59243.5	307.668	306.958	63042.7	702.673	699.202
	104.25	44848.5	396.911	395.311	58846.5	320.303	319.528	62965.9	701.291	697.831
	104.75	45550.5	394.405	392.85	58985.8	323.587	322.798	63217.3	703.878	700.405
	105.25	43943.7	342.378	341.164	58659.7	339.568	338.695	63155.1	690.54	687.196
	105.75	45263.6	384.205	382.724	59104.1	324.977	324.183	62822.2	713.098	709.512
	106.25	45041.6	372.43	371.031	59177.7	299.69	299.016	62950.4	713.159	709.579
	106.75	44159.1	361.425	360.083	59168.3	308.907	308.19	63323.4	697.945	694.537
	107.25	43742	345.329	344.093	58943.9	339.898	339.027	62877.1	717.604	713.976
	107.75	45248.4	364.015	362.685	59487.6	288.936	288.312	62993.2	694.994	691.597
	108.25	45297.3	368.252	366.899	59131.1	310.841	310.115	62961	712.12	708.552
	108.75	43686.1	293.765	292.872	59207.7	309.212	308.494	63370.2	693.292	689.931
	109.25	44083.1	298.25	297.34	59365.3	318.563	317.803	63106.3	700.094	696.653
	109.75	44423.7	338.607	337.446	59034.6	331.678	330.85	63131.8	706.513	703.01
	110.25	43770.6	312.772	311.768	59345.6	297.505	296.842	62973	709.96	706.415
	110.75	45734.3	357.502	356.246	59585.3	301.599	300.92	62937.4	718.765	715.129
	111.25	44452.1	318.93	317.904	59463.8	297.838	297.174	62621.6	722.085	718.397
	111.75	45520.7	318.328	317.328	59417.3	310.031	309.311	63170.8	691.197	687.846
	112.25	44603.6	325.328	324.265	59584.7	297.039	296.38	63162.8	692.464	689.101
	112.75	44332.6	290.909	290.055	59086.1	322.474	321.692	62839.9	725.3	721.592
	113.25	44460.3	332.573	331.46	59390.3	321.741	320.966	62989.3	699.38	695.94
	113.75	44108.7	281.996	281.19	59879.1	281.883	281.292	62851.6	711.793	708.223
	114.25	44247.3	299.405	298.501	59540.3	299.647	298.976	63252.2	682.539	679.277
	114.75	44084.2	302.63	301.703	59534.3	300.587	299.912	62727.6	722.812	719.124
	115.25	44332.3	299.327	298.427	59239.5	320.122	319.353	62822.7	726.924	723.2
	115.75	44256.8	312.267	311.287	59337.5	320.732	319.961	62929.8	697.923	694.495
	116.25	45274.9	281.9	281.119	59501.9	317.404	316.651	63073.9	704.349	700.866
	116.75	44642.8	301.725	300.819	59765.3	300.236	299.565	62915.4	718.624	714.989
	117.25	43994.4	256.967	256.3	59643.4	303.305	302.619	62490.8	718.545	714.887
	117.75	43661.4	287.654	286.813	59377.3	318.154	317.396	62517.5	709.652	706.084
	118.25	45271.9	296.611	295.749	*	*	*	63122.7	699.08	695.65
	118.75	44191.9	283.237	282.433	59859.2	294.708	294.063	63369.6	682.896	679.636
	119.25	43658.9	263.58	262.875	*	*	*	63058.5	703.375	699.901
	119.75	43826.5	275.39	274.625	59896.7	291.983	291.35	63499.1	666.658	663.557
	120.25	43611.8	275.054	274.286	59657	296.918	296.261	62808.2	712.89	709.307
	120.75	44286.8	272.287	271.548	59770.4	285.945	285.336	63249.1	692.682	689.322
Panel F		40C			45C			50C
Dense phase integral (arb. units)	Time (min)	Value	+ CI	- CI	Value	+ CI	- CI	Value	+ CI	- CI
	0.75	3950.47	344.895	332.242	12501.5	2049	1946.84	42871.3	1476.11	1451.78
	1.25	7015.59	327.025	319.9	12969.2	2009.57	1911.11	47556.9	1207.23	1192.34
	1.75	4798.83	274.841	267.89	14516.9	2118.53	2022.25	52407.1	1129.13	1117.3
	2.25	3788.32	291.808	282.397	13113.8	1665.53	1585.74	51465.7	1082.95	1071.9
	2.75	4355.71	275.61	268.285	11810.7	1481.32	1408.63	51499.6	1079.34	1068.42
	3.25	4013.54	256.535	249.474	13952.4	1597.28	1529.25	50928.5	1101.74	1090.31
	3.75	4488.32	301.002	292.405	12308.1	1414.99	1348.25	49957	1071.94	1060.93
	4.25	6527.76	325.283	317.667	18829.5	1833.93	1769.8	49692.1	1067.43	1056.49
	4.75	4804.42	278.235	271.004	15626	1596.86	1531.31	48900	1066.03	1054.96
	5.25	5265.6	295.281	287.681	16360.1	1554.33	1495.44	48197.8	1070.29	1058.99
	5.75	6842.79	326.705	319.395	16967.5	1550.84	1492.84	48028.8	1097.53	1085.66
	6.25	4556.74	277.042	269.763	19382.4	1624.84	1570.96	47051.8	1074.76	1063.15
	6.75	7226.23	352.166	344.09	17090.7	1504.16	1448.56	47433.5	1088.8	1076.96
	7.25	5599.52	294.627	287.476	19238	1544.33	1492.6	46216.4	1078.16	1066.3
	7.75	7025.46	392.877	382.528	20097.3	1549.79	1500.65	45859.4	1087.92	1075.75
	8.25	6101.04	327.703	319.461	23840.2	1632.34	1587.39	45071.7	1074.99	1062.92
	8.75	7475.7	441.023	429.46	23792.1	1637.2	1590.73	45187.1	1116.66	1103.7
	9.25	7489.25	398.262	388.255	25488.2	1627.12	1585.3	44656.5	1099.94	1087.22
	9.75	6823.02	371.675	362.128	26674.8	1553.66	1516.89	43661.1	1054.51	1042.53
	10.25	7988.44	469.781	456.865	27407.3	1619.85	1581.1	43128.9	1062.21	1049.97
	10.75	9538.83	565.912	550.973	31053	1636.54	1602.56	42934	1066.16	1053.81
	11.25	6107	369.88	359.384	29688	1540.71	1508.14	43754.1	1114.46	1101.21
	11.75	9702.21	598.939	582.816	29114.4	1505.72	1473.02	43121.4	1107.15	1093.92
	12.25	6365.1	391.636	380.361	30191.1	1502.7	1471.4	42960	1099.08	1085.99
	12.75	6796.98	414.441	402.528	26412.4	1410.66	1377.56	42551.3	1091.61	1078.57
	13.25	10180.5	666.541	648.071	31840.6	1424.63	1397.86	42496.8	1114.32	1100.77
	13.75	6925.81	428.645	416.131	32815.4	1500.1	1471.46	41855.6	1070.9	1058.21
	14.25	8355.53	517.681	502.998	32436	1421.23	1394.32	41142.9	1051.25	1038.8
	14.75	9343.88	545.561	531.039	32950	1380.25	1355.44	41395.9	1077.96	1064.99
	15.25	7627.37	499.31	483.947	31944.8	1404.44	1377.53	41521.1	1076.51	1063.59
	15.75	8736.9	544.437	528.647	33598.3	1369.62	1345.13	41214.5	1081.6	1068.52
	16.25	11826.2	777.206	757.239	32194.4	1316.96	1292.98	40966.9	1087.07	1073.79
	16.75	10034.1	642.678	624.694	34714.6	1404.6	1379.73	40670.3	1039.99	1027.74
	17.25	11653.4	778.234	757.241	39473.2	1395.89	1374.78	41125.5	1100.07	1086.53
	17.75	10284.7	709.311	687.362	34004	1285.12	1263.37	40562	1075.18	1062.08
	18.25	11488	768.191	747.612	37144.3	1375.83	1353.19	40143	1062.51	1049.61
	18.75	14214.1	951.943	928.672	35276.5	1271.31	1250.61	40372.7	1072.21	1059.11
	19.25	11145.7	751.452	729.922	39625.2	1267.53	1249.54	40468.2	1087.95	1074.52
	19.75	12301.9	878.558	853.245	41972.6	1271.05	1254.2	40264.8	1080.86	1067.59
	20.25	13799.3	933.789	908.14	42784.8	1274.44	1257.71	39966	1059.01	1046.19
	20.75	16260.4	1147.71	1122.65	41888.6	1212.83	1197.2	40011.2	1064.63	1051.7
	21.25	12068.1	874.513	847.359	41593.6	1276.97	1259.32	39635.5	1056.32	1043.51
	21.75	11583	801.357	777.455	42970.2	1231.85	1215.89	39480.6	1057.93	1045.03
	22.25	15449.8	1066.09	1040.43	46768.4	1164.98	1152.19	39863.7	1095.97	1082.24
	22.75	16444.2	1078.97	1053.28	46173.1	1153.77	1140.83	39803.9	1066.16	1053.14
	23.25	11813.6	839.385	813.637	46361	1174.41	1160.98	39529.2	1061.51	1048.53
	23.75	14972.4	981.153	956.132	47676.3	1153.73	1141.13	39584.2	1065	1051.98
	24.25	17971.5	1247.54	1217.33	48520.3	1103.53	1092.21	39073.4	1040.58	1028.01
	24.75	15045.2	1012.54	985.56	49814.8	1104.41	1093.35	39514.1	1072.79	1059.58
	25.25	15872.6	1112.67	1082.37	50017.9	1106.96	1095.84	39580.1	1072.59	1059.42
	25.75	15084.3	1062.36	1032.69	50141.8	1101.01	1090	39521.8	1082.12	1068.7
	26.25	12760	945.002	914.215	49330.2	1065.51	1054.92	39138.9	1079.47	1066.02
	26.75	17750.2	1161.23	1132.9	49473.6	1059.89	1049.4	39313.5	1072.07	1058.89
	27.25	17399	1206.1	1174.8	49790	1009.5	999.99	39132.2	1079.2	1065.75
	27.75	17505.2	1154.26	1125.12	48945.7	986.817	977.54	39710.7	1087.01	1073.54
	28.25	20087.1	1309.65	1280.72	51467.3	1004.89	995.788	39244.9	1062.36	1049.38
	28.75	20633.9	1381.22	1349.06	51182.2	983.418	974.561	38961.9	1079.89	1066.45
	29.25	22404.9	1448.34	1418.23	54649	972.291	964.282	39331.2	1090.69	1077.03
	29.75	17947.2	1183.96	1154.5	51460.4	974.673	965.985	38965.8	1061.42	1048.38
	30.25	17895.7	1190.09	1159.44	52741.9	1005.88	996.829	38929	1076.02	1062.61
	30.75	18975.9	1199.75	1171.13	54821.8	984.895	976.572	39094.6	1076.35	1063.01
	31.25	21753.3	1376.67	1346	53975.2	943.187	935.387	38798.2	1080.72	1067.17
	31.75	20277.8	1288	1257.66	54691.9	920.986	913.613	38978.4	1077.06	1063.68
	32.25	16608	1141.72	1109.3	55706.5	931.519	924.114	38615.9	1057.68	1044.66
	32.75	22096.4	1404.01	1372.24	56371.8	910.359	903.363	38995.4	1074.72	1061.39
	33.25	25463.5	1561.6	1530.04	55708.9	916.917	909.679	38878.7	1060.97	1047.93
	33.75	29141.7	1731.25	1701.66	56376.6	869.587	863.124	38483.8	1076.94	1063.44
	34.25	26315.4	1631.34	1599.69	56084.4	870.786	864.253	38748.2	1070.54	1057.25
	34.75	22735.4	1399.4	1368.59	55293.3	826.312	820.337	38605.3	1066.76	1053.57
	35.25	26666.9	1592.25	1561.75	55065.3	810.74	804.952	38562.2	1062.76	1049.67
	35.75	28306.7	1589.23	1561.57	55497.1	806.98	801.288	38035	1020.61	1008.37
	36.25	24877.1	1515.39	1484.15	55293	823.295	817.339	38700.5	1078.16	1064.72
	36.75	24558.1	1399.61	1370.62	55926.5	833.439	827.407	38553.9	1054.56	1041.66
	37.25	25915.4	1420.04	1392.92	55474.8	779.661	774.333	38285.6	1052.56	1039.64
	37.75	28071.1	1582.66	1553.73	55696.3	798.612	793.044	38019.9	1033.81	1021.26
	38.25	26790.8	1492.3	1463.15	55381.4	737.481	732.704	38217.3	1055.09	1042.11
	38.75	27299.8	1521.79	1492.4	55357.5	760.952	755.864	38998.8	1090.47	1076.88
	39.25	28896.9	1587.91	1558.96	55032	735.865	731.08	38692.9	1085.97	1072.41
	39.75	31327.9	1648.75	1621.86	55776.8	802.597	796.985	38753.6	1083.71	1070.23
	40.25	27877.8	1544.96	1514.63	55759.1	786.97	781.575	38030.4	1064.11	1050.84
	40.75	27613.4	1433.7	1407.56	55341.3	739.492	734.694	38407.2	1076.59	1063.16
	41.25	28224.3	1491.92	1463.86	55530.9	766.276	761.144	38035.7	1067.89	1054.53
	41.75	28048.8	1452.56	1425.79	54906.1	723.777	719.146	37997.5	1037.68	1025.05
	42.25	28764.4	1468.65	1441.57	54588.2	725.503	720.828	38405.8	1065.06	1051.89
	42.75	33833.1	1574.96	1551.96	54642.1	714.422	709.897	37874.9	1023.27	1010.94
	43.25	33943.6	1659.31	1633.39	55010.1	710.228	705.785	38227.6	1044.33	1031.61
	43.75	36906.5	1653.45	1632.08	55021.7	721.225	716.653	38205.2	1063.28	1050.12
	44.25	30016.7	1532.45	1504.4	55127.1	723.712	719.12	38280.6	1050.74	1037.91
	44.75	31684.6	1595.2	1567.96	54407.2	710.592	706.107	37716.3	1034.68	1022.06
	45.25	33440.1	1508.64	1485.98	54149.9	701.294	696.915	37422.8	1033.51	1020.84
	45.75	38616.4	1639.19	1618.96	54803	715.105	710.602	37848.7	1058.58	1045.46
	46.25	37019.9	1604.89	1582.85	54765.9	710.395	705.954	38084.5	1051.43	1038.56
	46.75	33401.6	1541.75	1517.57	54715.6	702.58	698.236	37950.3	1037.56	1024.96
	47.25	35234.3	1577.57	1554.2	55292.9	703.023	698.722	37995.4	1052.89	1039.96
	47.75	34967.5	1552.72	1529.05	54305.6	677.354	673.295	37555.7	1035.91	1023.25
	48.25	38778.6	1661.1	1638.84	53928.8	662.198	658.296	37849.8	1041.77	1029.05
	48.75	35505.8	1489.05	1468.5	54586.3	695.427	691.184	37456.6	1036.67	1023.99
	49.25	38665.2	1513.31	1494.81	54228.1	665.017	661.113	38196.9	1064.38	1051.25
	49.75	37115.3	1605.79	1582.93	54219	665.92	662.011	38342.8	1070.64	1057.41
	50.25	37623	1572.93	1551.2	54535.2	688.121	683.983	38259.2	1057.33	1044.4
	50.75	38154.2	1555.96	1534.96	54575.9	690.027	685.867	38283.2	1059.29	1046.27
	51.25	39389.9	1601.27	1580.37	54366	656.427	652.649	37899.8	1059.84	1046.71
	51.75	38184.3	1450.4	1431.74	54425.3	681.28	677.223	37846.4	1048.47	1035.63
	52.25	39281.5	1545.88	1525.7	53465	617.753	614.36	37929.1	1047.51	1034.73
	52.75	42571.8	1588.96	1570.26	53970.3	633.489	629.959	37511.3	1022.83	1010.49
	53.25	40807.6	1568.4	1548.19	54011.5	652.464	648.727	37374.7	1034.07	1021.43
	53.75	41860.6	1563.74	1544.76	53965.4	630.378	626.885	37894.8	1044.47	1031.77
	54.25	42958.1	1422.97	1407.92	54012.6	634.336	630.813	37958.5	1069.3	1056.02
	54.75	44491.4	1521.03	1505.15	54119.9	644.186	640.565	37416.5	1039.74	1027.01
	55.25	41109.2	1524.57	1505.74	53639.8	635.889	632.325	37941	1061.29	1048.21
	55.75	40918.1	1416.06	1399.75	53954.5	655.997	652.239	37924.7	1056.29	1043.32
	56.25	41957.8	1475.15	1457.79	53992.7	638.693	635.133	38012.9	1064.56	1051.39
	56.75	42824.1	1470.44	1453.73	53160	604.141	600.917	37422.2	1017.75	1005.55
	57.25	47094.6	1593.22	1576.04	53775.9	625.102	621.687	37790.5	1045.38	1032.62
	57.75	44050.2	1433.15	1417.98	53643.8	624.609	621.192	38041.4	1058.53	1045.55
	58.25	44538.5	1381.52	1367.44	53867.6	631.467	627.995	37947.4	1055.58	1042.68
	58.75	46401.7	1354.69	1342.24	53385.9	619.288	615.928	37810	1059.75	1046.69
	63.75	49070	1175.4	1165.42	52435.1	568.302	565.48	38229.7	1079.68	1066.27
	64.25	51930.1	1197.16	1187.49	52198	550.066	547.419	37899.3	1069.54	1056.26
	64.75	49204.8	1203.36	1192.95	52308	571.107	568.266	37836.6	1049.4	1036.61
	65.25	51552.4	1208.4	1198.37	51937.9	546.069	543.453	38186.8	1070.48	1057.3
	65.75	50865.9	1195.86	1185.68	52741.4	582.66	579.727	37768.9	1052.51	1039.62
	66.25	51186.8	1215.31	1205.06	52248.6	544.689	542.11	37700.6	1045.35	1032.61
	66.75	52176.5	1100.53	1092.35	52665.9	578.17	575.285	38107.6	1052.82	1040.02
	67.25	52234.1	1014.7	1007.76	52539.6	564.559	561.802	37820.7	1047.78	1035.01
	67.75	53669.6	1016.09	1009.29	52730.3	593.317	590.292	37830.7	1053.12	1040.24
	68.25	53941.5	1109.08	1100.89	52196.1	574.418	571.557	37339.5	1030.59	1018.09
	68.75	55673	1021.13	1014.5	52401.7	589.359	586.363	37548.9	1050.78	1037.85
	69.25	54825.1	1064.32	1056.82	51756.4	531.784	529.312	37504.9	1048.16	1035.29
	69.75	53937.1	1077.5	1069.56	51663.6	536.66	534.138	37762.3	1037.25	1024.75
	70.25	52067	1051.65	1043.64	51983.1	558.026	555.323	37601.1	1042.73	1030.05
	70.75	53669	994.863	988.051	51845.1	537.75	535.233	37587.8	1048.24	1035.42
	71.25	53915.6	1018.95	1011.75	51190.5	494.601	492.447	38179.4	1058.28	1045.42
	71.75	53570.4	985.398	978.608	51617.3	531.818	529.353	37729.4	1060.92	1047.86
	72.25	54382	1046.94	1039.34	51589.8	514.491	512.176	37528.2	1036.7	1024.12
	72.75	53580.2	992.755	985.75	52095.2	548.341	545.747	37686.2	1048.45	1035.65
	73.25	51009.8	1122.27	1112.73	51943	547.107	544.511	37596.9	1043.55	1030.85
	73.75	55996.1	907.029	901.57	51693.5	546.756	544.159	37552.4	1069.57	1056.23
	74.25	53711.9	985.881	978.874	51747.3	555.495	552.825	38010.8	1072.78	1059.51
	74.75	57556	821.888	817.468	51322.4	533.194	530.71	37527.4	1048.11	1035.3
	75.25	53740.6	905.409	899.535	51381.9	533.336	530.856	37480.8	1043.44	1030.72
	75.75	55808.9	895.287	889.751	51652.5	546.025	543.438	37234.4	1030.76	1018.26
	76.25	55831.1	901.931	896.261	51027.3	510.199	507.914	37837.9	1079.98	1066.49
	76.75	56078.7	911.942	906.175	51505.1	532.503	530.041	38378.2	1119.88	1105.58
	77.25	56356	878.792	873.499	51154.8	513.705	511.399	37507.5	1065.98	1052.72
	77.75	55193.1	898.219	892.481	51119.3	529.051	526.601	37431.6	1045.69	1032.92
	78.25	57744.9	853.354	848.381	51176.3	525.637	523.226	37315.3	1034.37	1021.82
	78.75	55832.7	907.822	901.968	51208.9	534.818	532.325	37092	1040.39	1027.65
	79.25	56269.6	847.911	842.821	50805.1	526.049	523.623	37775	1065.14	1052
	79.75	58425.7	832.039	827.319	51164	541.972	539.412	37408.3	1046.63	1033.82
	80.25	58309.9	855.783	850.729	51548.5	570.463	567.651	37125.5	1046.45	1033.57
	80.75	57583.8	769.683	765.523	50562.8	499.546	497.345	38122.1	1081.81	1068.37
	81.25	59166	781.781	777.584	50952.8	543.734	541.154	38204	1076.86	1063.54
	81.75	57435.7	812.525	807.852	50774.4	520.944	518.565	36861.2	1025.6	1013.13
	82.25	59058.3	771.429	767.308	51173.8	515.165	512.851	37602.9	1070.79	1057.46
	82.75	58437.1	775.773	771.553	51197.5	546.079	543.484	37301.2	1031.02	1018.55
	83.25	59339.3	755.083	751.106	50578.7	496.805	494.636	37383.6	1035.1	1022.6
	83.75	58422.2	811.411	806.73	50385.6	512.419	510.106	37247.8	1026.08	1013.73
	84.25	58265.8	787.161	782.7	50562.5	505.841	503.594	37450.7	1041.43	1028.77
	84.75	58561.8	772.839	768.57	50642.1	515.118	512.792	36868.7	1015.54	1003.34
	85.25	58906.5	725.929	722.201	50689.3	521.976	519.592	37232.7	1049.63	1036.73
	85.75	59090.8	740.99	737.08	51001	555.692	553.008	37274.5	1053.25	1040.26
	86.25	58698.8	784.253	779.798	49884.1	471.469	469.495	37172.5	1019.14	1006.94
	86.75	58319.4	681.707	678.337	50585.4	515.191	512.867	37440.2	1029.64	1017.27
	87.25	58324.7	783.827	779.311	50406.3	504.927	502.683	37734	1079.28	1065.78
	87.75	60916.7	691.44	688.085	50741.7	539.093	536.555	37552	1057.91	1044.9
	88.25	59395.2	663.701	660.526	49812.2	497.165	494.971	37966.3	1070.03	1056.83
	88.75	58548.4	702.958	699.329	50452.1	518.36	516.001	37481.4	1030.31	1017.95
	89.25	59510.5	645.824	642.812	49964.7	496.805	494.62	37530.6	1054.77	1041.82
	89.75	59211.5	718.323	714.545	49894.4	469.436	467.482	37010.4	1039.83	1027.08
	90.25	60158.8	644.922	641.932	49765.5	495.334	493.156	37062.8	1028.85	1016.39
	90.75	60398.8	664.883	661.687	49741.4	499.35	497.134	37042.1	1038.84	1026.15
	91.25	60474.6	675.148	671.835	50005.3	507.037	504.764	37106.5	1030.22	1017.76
	91.75	60292.1	624.171	621.339	49919.7	505.241	502.982	36943.8	1003.04	991.164
	92.25	61741.5	646.388	643.409	50209	504.249	502.011	36848.2	1008.6	996.57
	92.75	59423.4	655.783	652.597	49788.6	501.059	498.831	37119.2	1040.52	1027.8
	93.25	59403.9	656.402	653.203	49811.4	520.895	518.491	37138	1049.76	1036.83
	93.75	60630.6	636.067	633.117	50108.2	522.139	519.74	37277.1	1040.98	1028.33
	94.25	61362.7	644.73	641.719	49728.7	503.677	501.428	37355.1	1037.31	1024.76
	94.75	60671.1	617.364	614.569	49941.6	492.891	490.744	37545.1	1077.66	1064.19
	95.25	60603	612.487	609.716	49665.4	506.173	503.901	38048.6	1111.77	1097.63
	95.75	61116.2	581.226	578.761	49929.8	500.198	497.986	37268.3	1049.34	1036.47
	96.25	60755.6	632.795	629.837	48998.8	451.417	449.583	37216.6	1040.12	1027.46
	96.75	58929.8	687.018	683.391	49428.6	498.14	495.928	37045.1	1014.48	1002.37
	97.25	61004	596.101	593.482	49768.9	499.333	497.128	37182.7	1046.13	1033.33
	97.75	61232.7	613.513	610.736	49583.1	502.321	500.079	37002.1	1040.22	1027.49
	98.25	60764.2	625.591	622.667	49681	498.934	496.727	36936.2	1034.4	1021.81
	98.75	62719	545.18	543.018	49110.9	462.149	460.234	36840.9	1008.13	996.15
	99.25	60688.3	572.996	570.538	49162	514.103	511.74	37952.6	1080.96	1067.57
	99.75	62216.2	581.957	579.472	49039.4	446.838	445.045	37760.4	1075.48	1062.16
	100.25	62112.3	611.994	609.233	49009.8	484.773	482.666	37571.2	1060.37	1047.34
	100.75	62344.9	553.979	551.72	49545.7	522.359	519.938	37305.8	1041.26	1028.6
	101.25	60790	591.116	588.47	49252.9	499.385	497.158	37082.6	1024.34	1012.03
	101.75	61165.7	588.538	585.93	48667.4	464.665	462.716	37605.8	1055.14	1042.27
	102.25	62255	545.265	543.064	49340.6	495.72	493.531	36939.1	1053.38	1040.32
	102.75	61487.2	553.122	550.822	49848.4	543.231	540.63	37051.2	1050.83	1037.89
	103.25	62587.6	508.067	506.154	49134.4	496.145	493.945	37449	1049.9	1037.11
	103.75	61461	584.959	582.358	48951	481.2	479.122	37342.4	1044.25	1031.56
	104.25	61200.7	566.972	564.525	49414.6	503.099	500.848	37522.5	1047.6	1034.89
	104.75	60625.1	560.456	558.038	49143.3	508.245	505.937	37102	1046.7	1033.89
	105.25	62531.4	496.534	494.7	49541.9	534.944	532.408	37249.1	1032.07	1019.65
	105.75	61208.1	552.46	550.125	48829	510.519	508.176	37488.7	1065.03	1051.89
	106.25	61140.5	534.306	532.12	48736.6	470.629	468.633	37406.2	1062.72	1049.6
	106.75	62099.5	524.083	522.013	48813.9	486.688	484.557	37009.4	1042.01	1029.29
	107.25	62675.5	506.549	504.633	49268.6	536.572	534.009	37498.5	1072.13	1058.82
	107.75	60980.8	523.719	521.614	48418.6	454.833	452.958	37326.9	1039.48	1026.92
	108.25	60813.7	531.778	529.579	48652.8	489.998	487.832	37436.5	1064.6	1051.46
	108.75	62797.8	436.879	435.448	48674.8	488.877	486.723	36839.9	1032.57	1020
	109.25	62120	440.695	439.216	48501.2	503.208	500.919	37237.4	1043.88	1031.15
	109.75	61715.5	498.092	496.184	48898.3	525.8	523.321	37266.6	1057.37	1044.36
	110.25	62828.5	466.562	464.917	48513.2	470.488	468.486	37432.6	1062.71	1049.6
	110.75	60382.8	520.821	518.683	48160.9	477.225	475.153	37477.2	1074.78	1061.4
	111.25	61837.5	473.399	471.673	48352.2	471.613	469.596	37797.6	1080.13	1066.72
	111.75	60492.8	466.568	464.854	48333.6	490.612	488.429	36813.1	1031.48	1018.92
	112.25	61521.7	483.934	482.118	48262.3	470.685	468.672	37166.2	1036.74	1024.19
	112.75	61756.2	434.688	433.226	49022.2	514.679	512.308	37543.2	1090.38	1076.67
	113.25	61971.3	499.46	497.536	48247.1	511.097	508.725	37288.8	1048.02	1035.24
	113.75	62195.1	425.506	424.113	47613.1	446.932	445.093	37469.1	1066.41	1053.22
	114.25	62073	452.238	450.658	47914.1	476.64	474.563	36865.3	1020.82	1008.54
	114.75	62344.3	459.107	457.486	47958.5	478.675	476.581	37527.4	1084.99	1071.39
	115.25	62038.6	453.188	451.598	48220.2	509.897	507.536	37661.3	1092.88	1079.13
	115.75	61804	474.175	472.425	48263.9	511.795	509.418	37288.2	1048.36	1035.57
	116.25	60654.8	422.103	420.688	48185	507.653	505.31	37224.7	1056.53	1043.53
	116.75	61517.4	458.215	456.571	47725.1	478.658	476.555	37525.5	1078.8	1065.36
	117.25	62255.3	394.461	393.257	47792.3	484.417	482.267	37717.3	1079.59	1066.18
	117.75	62655.5	443.329	441.818	48180.9	509.588	507.228	37729.8	1065.6	1052.54
	118.25	60685.7	449.12	447.516	*	*	*	37005.9	1047.68	1034.82
	118.75	61823.4	434.781	433.302	47532	471.981	469.93	36804.3	1023.67	1011.33
	119.25	62690.2	409.549	408.256	*	*	*	37089.9	1058.28	1045.19
	119.75	62496.1	427.237	425.824	47521.5	467.504	465.49	36391.7	999.492	987.596
	120.25	62678.6	429.156	427.737	47839.7	476.664	474.584	37398.8	1073.38	1060.03
	120.75	61729.9	420.351	418.964	47501.8	458.241	456.306	37065.8	1041.47	1028.79
Panel G		40C		45C		50C
Lean phase freq (ppm)	Time (min)	Value	CI	Value	CI	Value	CI
	0.75	-76.8343	6.11552e-05	-76.8347	0.000513248	-76.8301	0.000494584
	1.25	-76.8358	5.52316e-05	-76.8355	0.000518031	-76.8377	0.000393247
	1.75	-76.8358	5.57421e-05	-76.8377	0.000559862	-76.8446	0.000346179
	2.25	-76.835	5.74376e-05	-76.8377	0.000486186	-76.8461	0.000322019
	2.75	-76.835	5.92551e-05	-76.8393	0.000459471	-76.8466	0.000306424
	3.25	-76.8365	5.51742e-05	-76.8408	0.000486001	-76.8476	0.000304428
	3.75	-76.8365	6.27259e-05	-76.8393	0.000439535	-76.8485	0.000289344
	4.25	-76.8381	6.10957e-05	-76.8431	0.000550686	-76.849	0.000279904
	4.75	-76.8381	5.7872e-05	-76.8423	0.000508214	-76.849	0.000274299
	5.25	-76.8381	6.74134e-05	-76.8438	0.000495998	-76.8494	0.000272003
	5.75	-76.8396	6.64503e-05	-76.8438	0.000498347	-76.8488	0.000272248
	6.25	-76.8381	6.22296e-05	-76.8453	0.00051399	-76.8487	0.000264488
	6.75	-76.8403	7.10181e-05	-76.8446	0.000490172	-76.8491	0.000262072
	7.25	-76.8403	6.75612e-05	-76.8461	0.000497751	-76.849	0.000256306
	7.75	-76.8403	8.59073e-05	-76.8476	0.000506378	-76.849	0.000254871
	8.25	-76.8396	7.48921e-05	-76.8499	0.000528606	-76.8492	0.000248945
	8.75	-76.8411	8.82755e-05	-76.8499	0.000531853	-76.8486	0.000254276
	9.25	-76.8411	8.93782e-05	-76.8514	0.000522707	-76.8492	0.000247738
	9.75	-76.8411	7.91645e-05	-76.8529	0.000509731	-76.8499	0.000235301
	10.25	-76.8411	9.99e-05	-76.8529	0.000524829	-76.8495	0.000234248
	10.75	-76.8426	0.000122008	-76.856	0.000529721	-76.85	0.00023327
	11.25	-76.8419	8.84694e-05	-76.856	0.000503125	-76.8501	0.000239828
	11.75	-76.8426	0.00012563	-76.856	0.00049633	-76.8501	0.000236414
	12.25	-76.8411	9.09748e-05	-76.8567	0.000491413	-76.8504	0.000233752
	12.75	-76.8426	0.000100283	-76.8552	0.00047636	-76.8506	0.000230517
	13.25	-76.8441	0.000143813	-76.859	0.000471235	-76.8504	0.000234077
	13.75	-76.8434	0.000102049	-76.859	0.000486528	-76.8511	0.000223942
	14.25	-76.8441	0.000123804	-76.8598	0.000473314	-76.8515	0.000219685
	14.75	-76.8441	0.000128469	-76.8605	0.000457417	-76.8514	0.000223565
	15.25	-76.8434	0.000126625	-76.8598	0.000464384	-76.8514	0.000220414
	15.75	-76.8441	0.000129491	-76.8613	0.000451322	-76.8518	0.000220917
	16.25	-76.8457	0.000167301	-76.8613	0.000439115	-76.8515	0.000222004
	16.75	-76.8457	0.000148276	-76.8621	0.000458238	-76.8519	0.000211252
	17.25	-76.8464	0.000174957	-76.8651	0.000447668	-76.8519	0.000221952
	17.75	-76.8457	0.000175398	-76.8636	0.000428234	-76.852	0.000215921
	18.25	-76.8472	0.000185464	-76.8643	0.000445714	-76.8523	0.000213081
	18.75	-76.8479	0.000215251	-76.8651	0.000420177	-76.8525	0.000213776
	19.25	-76.8472	0.000182134	-76.8674	0.000407533	-76.8522	0.000215786
	19.75	-76.8472	0.000210163	-76.8689	0.000399909	-76.8524	0.000214302
	20.25	-76.8472	0.000223413	-76.8697	0.000398504	-76.8528	0.000209573
	20.75	-76.8495	0.000255468	-76.8697	0.000380869	-76.853	0.000209303
	21.25	-76.8472	0.000210547	-76.8697	0.000400181	-76.8529	0.000208348
	21.75	-76.8479	0.000200864	-76.8704	0.000384963	-76.8536	0.000208246
	22.25	-76.8502	0.00024732	-76.8735	0.000357854	-76.8536	0.000214328
	22.75	-76.8502	0.000255124	-76.8735	0.000354525	-76.8534	0.00020877
	23.25	-76.8487	0.000216223	-76.8735	0.000357675	-76.8539	0.000206132
	23.75	-76.8502	0.000239608	-76.875	0.000349173	-76.854	0.000206498
	24.25	-76.851	0.000296768	-76.8757	0.000330428	-76.8545	0.000202519
	24.75	-76.8502	0.000254925	-76.8773	0.00032745	-76.8546	0.000206671
	25.25	-76.8502	0.000274042	-76.8773	0.000327394	-76.8544	0.000207218
	25.75	-76.851	0.000269595	-76.8773	0.000322245	-76.8546	0.000208898
	26.25	-76.8495	0.00024016	-76.8773	0.000314884	-76.8547	0.000207571
	26.75	-76.8525	0.000289516	-76.8773	0.000309623	-76.8552	0.0002062
	27.25	-76.8525	0.000299942	-76.8788	0.000294893	-76.8551	0.000207143
	27.75	-76.8525	0.000297447	-76.8788	0.000289394	-76.8552	0.000207233
	28.25	-76.854	0.000322421	-76.8803	0.000289611	-76.8557	0.000202864
	28.75	-76.8533	0.000343665	-76.8803	0.000283582	-76.8555	0.000207126
	29.25	-76.8548	0.000355061	-76.8833	0.000275545	-76.8551	0.000207659
	29.75	-76.854	0.000304873	-76.8826	0.000278991	-76.8559	0.000202193
	30.25	-76.854	0.000312386	-76.8833	0.000283394	-76.8556	0.000204958
	30.75	-76.8548	0.000313182	-76.8856	0.000274887	-76.8557	0.000204127
	31.25	-76.8563	0.0003589	-76.8849	0.000263973	-76.8557	0.000205922
	31.75	-76.8555	0.00033418	-76.8841	0.000254486	-76.856	0.000204321
	32.25	-76.854	0.000312244	-76.8853	0.000253208	-76.8562	0.000200466
	32.75	-76.8555	0.000363981	-76.8862	0.000243383	-76.8561	0.000203128
	33.25	-76.8571	0.00039633	-76.8864	0.000245204	-76.8564	0.000199754
	33.75	-76.8593	0.00043418	-76.8876	0.000230003	-76.8565	0.00020335
	34.25	-76.8586	0.000409977	-76.8875	0.000227006	-76.8567	0.000201223
	34.75	-76.8578	0.000371817	-76.8887	0.000214673	-76.8568	0.000200701
	35.25	-76.8593	0.000403359	-76.8886	0.000207787	-76.8569	0.000199903
	35.75	-76.8609	0.000403423	-76.8888	0.000204631	-76.8576	0.000192722
	36.25	-76.8593	0.000393009	-76.889	0.000207183	-76.8574	0.000203102
	36.75	-76.8593	0.000380428	-76.8892	0.000207553	-76.8574	0.000197677
	37.25	-76.8609	0.0003807	-76.8898	0.00019327	-76.8576	0.000197874
	37.75	-76.8616	0.000416006	-76.8904	0.000197166	-76.8581	0.000194169
	38.25	-76.8609	0.000399351	-76.8901	0.000180798	-76.8581	0.000197996
	38.75	-76.8609	0.000406456	-76.8907	0.00018636	-76.858	0.000203469
	39.25	-76.8624	0.000423191	-76.8908	0.00017945	-76.8582	0.000203594
	39.75	-76.8631	0.000431699	-76.8902	0.000193052	-76.8582	0.000202891
	40.25	-76.8616	0.000424409	-76.8906	0.000188532	-76.8581	0.000200169
	40.75	-76.8624	0.000392664	-76.8912	0.000176689	-76.8578	0.000201237
	41.25	-76.8624	0.000409355	-76.8915	0.000181545	-76.8583	0.000199725
	41.75	-76.8631	0.000400485	-76.8918	0.00017074	-76.8588	0.000193312
	42.25	-76.8631	0.000409074	-76.8916	0.000170872	-76.8584	0.000199136
	42.75	-76.8662	0.000430103	-76.892	0.000168423	-76.8586	0.000191065
	43.25	-76.8654	0.000445427	-76.8921	0.000165394	-76.8589	0.000194541
	43.75	-76.8677	0.000442282	-76.8924	0.00016711	-76.8586	0.000197312
	44.25	-76.8647	0.000431407	-76.8928	0.000166448	-76.8592	0.000195447
	44.75	-76.8654	0.000434865	-76.8927	0.00016321	-76.8592	0.000192393
	45.25	-76.8669	0.000419944	-76.893	0.000161069	-76.8593	0.000193116
	45.75	-76.8692	0.000443453	-76.8929	0.00016173	-76.8591	0.000197928
	46.25	-76.8685	0.000441382	-76.893	0.000159901	-76.8595	0.000195297
	46.75	-76.8677	0.000427351	-76.8934	0.000157757	-76.8596	0.000193039
	47.25	-76.8685	0.000436897	-76.8936	0.000156314	-76.8598	0.000194672
	47.75	-76.8685	0.000437599	-76.8942	0.00015122	-76.8599	0.000192869
	48.25	-76.87	0.000457357	-76.8938	0.000147121	-76.8603	0.000193346
	48.75	-76.87	0.000418925	-76.8941	0.000152715	-76.8602	0.00019251
	49.25	-76.8715	0.00042127	-76.8942	0.000146265	-76.8602	0.000196691
	49.75	-76.8692	0.000446344	-76.8941	0.000145646	-76.8602	0.000197754
	50.25	-76.87	0.000441489	-76.8942	0.000149802	-76.8606	0.000195995
	50.75	-76.8707	0.000437056	-76.8946	0.000149185	-76.8605	0.000194516
	51.25	-76.8715	0.000446791	-76.8951	0.000141236	-76.8603	0.000194837
	51.75	-76.8723	0.000412276	-76.895	0.000146012	-76.8604	0.000193311
	52.25	-76.8723	0.000431281	-76.8953	0.000132538	-76.8602	0.000193643
	52.75	-76.8738	0.000445191	-76.8952	0.000134491	-76.8607	0.000188618
	53.25	-76.873	0.000445136	-76.8953	0.000138215	-76.8609	0.000190786
	53.75	-76.8738	0.000438426	-76.8955	0.000132431	-76.8611	0.000191427
	54.25	-76.8753	0.00040203	-76.8955	0.00013331	-76.8607	0.000196413
	54.75	-76.8753	0.000424525	-76.8956	0.000133932	-76.8611	0.000191604
	55.25	-76.8738	0.000433293	-76.8959	0.00013258	-76.8613	0.000194666
	55.75	-76.8745	0.000403912	-76.896	0.000135585	-76.8615	0.000193772
	56.25	-76.8745	0.0004242	-76.896	0.000131461	-76.8616	0.000195252
	56.75	-76.8753	0.000419847	-76.8962	0.000124869	-76.8613	0.000186772
	57.25	-76.8761	0.000452	-76.8963	0.000127345	-76.8612	0.000191261
	57.75	-76.8761	0.000407572	-76.8964	0.000126541	-76.8613	0.000193477
	58.25	-76.8768	0.000393583	-76.8969	0.000128043	-76.8615	0.000192514
	58.75	-76.8776	0.000381067	-76.897	0.000125382	-76.8617	0.000194588
	63.75	-76.8821	0.000337774	-76.8985	0.000104301	-76.8613	0.000196858
	64.25	-76.8829	0.000341343	-76.8983	0.000101431	-76.8618	0.000195354
	64.75	-76.8821	0.000343241	-76.8984	0.000105162	-76.8618	0.000192678
	65.25	-76.8829	0.000344886	-76.8987	0.000100372	-76.8619	0.000194436
	65.75	-76.8829	0.000341945	-76.8984	0.000106277	-76.8621	0.000191987
	66.25	-76.8829	0.000342323	-76.8987	9.94969e-05	-76.8625	0.000190796
	66.75	-76.8844	0.000310819	-76.8989	0.000104397	-76.8627	0.000191109
	67.25	-76.8844	0.000285959	-76.8992	0.000101829	-76.8627	0.000190605
	67.75	-76.8852	0.000286196	-76.899	0.000106434	-76.8623	0.000191983
	68.25	-76.8852	0.000313803	-76.8992	0.000102945	-76.8626	0.000187808
	68.75	-76.8867	0.00028306	-76.8993	0.000105197	-76.8627	0.000190965
	69.25	-76.8859	0.000299439	-76.8995	9.51601e-05	-76.8625	0.000190922
	69.75	-76.8859	0.000304235	-76.8997	9.55347e-05	-76.8627	0.000189061
	70.25	-76.8852	0.000303968	-76.8992	9.91531e-05	-76.863	0.000189729
	70.75	-76.8867	0.000281788	-76.8997	9.47855e-05	-76.863	0.000189848
	71.25	-76.8867	0.000287182	-76.9	8.71884e-05	-76.8631	0.000191394
	71.75	-76.8867	0.000280113	-76.9	9.31753e-05	-76.8631	0.000192921
	72.25	-76.8867	0.000295139	-76.8997	8.97359e-05	-76.8636	0.000188016
	72.75	-76.8867	0.000279944	-76.8995	9.5291e-05	-76.8636	0.000190269
	73.25	-76.8852	0.000318962	-76.8997	9.46537e-05	-76.8636	0.000189459
	73.75	-76.8882	0.000249851	-76.9002	9.45381e-05	-76.8635	0.000194583
	74.25	-76.8875	0.000278458	-76.9003	9.59683e-05	-76.8634	0.000194735
	74.75	-76.8897	0.000226438	-76.9	9.16884e-05	-76.8633	0.000190838
	75.25	-76.8882	0.000254384	-76.9003	9.16216e-05	-76.8636	0.000189721
	75.75	-76.889	0.00024894	-76.9	9.29864e-05	-76.8637	0.000187335
	76.25	-76.889	0.000252424	-76.9001	8.73174e-05	-76.8635	0.000195199
	76.75	-76.889	0.000253807	-76.9004	9.04121e-05	-76.8628	0.000203517
	77.25	-76.8897	0.000240688	-76.9005	8.71573e-05	-76.8632	0.000193992
	77.75	-76.8897	0.000249751	-76.9005	8.93232e-05	-76.8635	0.0001902
	78.25	-76.8905	0.000235114	-76.9006	8.83273e-05	-76.8639	0.000187871
	78.75	-76.8897	0.000251746	-76.9005	8.94698e-05	-76.8643	0.000189342
	79.25	-76.8905	0.00023455	-76.9004	8.83416e-05	-76.8644	0.000192356
	79.75	-76.8913	0.00022664	-76.9006	9.06227e-05	-76.8646	0.00018956
	80.25	-76.8913	0.000231251	-76.9006	9.49683e-05	-76.8644	0.00019067
	80.75	-76.892	0.000212929	-76.9009	8.28111e-05	-76.864	0.000195569
	81.25	-76.892	0.00021369	-76.9006	8.98327e-05	-76.8642	0.000194429
	81.75	-76.8913	0.000224089	-76.9005	8.59641e-05	-76.8648	0.0001863
	82.25	-76.892	0.000210778	-76.9007	8.42612e-05	-76.8639	0.000194342
	82.75	-76.892	0.000212059	-76.9006	8.91964e-05	-76.8644	0.000186432
	83.25	-76.892	0.00020492	-76.9011	8.13316e-05	-76.8647	0.000187212
	83.75	-76.892	0.000220502	-76.901	8.36604e-05	-76.8646	0.000185256
	84.25	-76.892	0.000216741	-76.901	8.25835e-05	-76.8646	0.000188733
	84.75	-76.892	0.000210411	-76.9009	8.34787e-05	-76.8648	0.000184648
	85.25	-76.8928	0.00019601	-76.9011	8.4572e-05	-76.865	0.000190809
	85.75	-76.8928	0.000200984	-76.9009	8.97288e-05	-76.865	0.000190851
	86.25	-76.8928	0.000212784	-76.9015	7.6392e-05	-76.8652	0.000184911
	86.75	-76.8935	0.000184906	-76.9008	8.26334e-05	-76.8651	0.000186198
	87.25	-76.8928	0.000212875	-76.9014	8.08979e-05	-76.865	0.000194711
	87.75	-76.8943	0.000185223	-76.9014	8.59451e-05	-76.865	0.000191117
	88.25	-76.8943	0.000178268	-76.9016	7.95871e-05	-76.865	0.000192645
	88.75	-76.8943	0.000189811	-76.9014	8.20845e-05	-76.8653	0.000185489
	89.25	-76.8951	0.000173432	-76.9012	7.89362e-05	-76.865	0.000190078
	89.75	-76.8943	0.000193607	-76.9019	7.41456e-05	-76.8654	0.00018752
	90.25	-76.8951	0.000172127	-76.9017	7.81592e-05	-76.8653	0.000186068
	90.75	-76.8951	0.000177953	-76.9015	7.87887e-05	-76.8653	0.000187165
	91.25	-76.8951	0.000180796	-76.9015	7.91972e-05	-76.8655	0.000186178
	91.75	-76.8951	0.000166698	-76.9016	7.93617e-05	-76.8662	0.000180739
	92.25	-76.8958	0.000171318	-76.9017	7.85287e-05	-76.8662	0.00018203
	92.75	-76.8951	0.000175382	-76.9021	7.80801e-05	-76.8661	0.000187472
	93.25	-76.8951	0.000175151	-76.9018	8.0963e-05	-76.8657	0.000189684
	93.75	-76.8958	0.000168451	-76.9013	8.08447e-05	-76.8658	0.000188268
	94.25	-76.8958	0.000170552	-76.9017	7.80221e-05	-76.8662	0.000186579
	94.75	-76.8958	0.000163611	-76.9017	7.58524e-05	-76.8658	0.000193463
	95.25	-76.8958	0.000161972	-76.9018	7.81115e-05	-76.8655	0.000199812
	95.75	-76.8966	0.000151871	-76.9016	7.63851e-05	-76.8659	0.000188966
	96.25	-76.8958	0.000166324	-76.9018	6.9605e-05	-76.8659	0.00018664
	96.75	-76.8951	0.00018466	-76.9021	7.65439e-05	-76.8661	0.000182682
	97.25	-76.8966	0.000156068	-76.902	7.60197e-05	-76.8658	0.000188433
	97.75	-76.8966	0.000160591	-76.9018	7.63378e-05	-76.8662	0.000187802
	98.25	-76.8966	0.000164469	-76.9018	7.57756e-05	-76.8662	0.000186376
	98.75	-76.8981	0.000142196	-76.9023	7.02625e-05	-76.8664	0.000182265
	99.25	-76.8973	0.000150455	-76.9019	7.79506e-05	-76.8665	0.000193777
	99.75	-76.8973	0.000151394	-76.9024	6.74025e-05	-76.8665	0.00019168
	100.25	-76.8973	0.000159238	-76.9018	7.32411e-05	-76.8668	0.000189879
	100.75	-76.8981	0.000143553	-76.9015	7.82704e-05	-76.8666	0.00018634
	101.25	-76.8973	0.000154693	-76.9023	7.48773e-05	-76.8666	0.000184652
	101.75	-76.8973	0.000152939	-76.9022	6.99263e-05	-76.866	0.000189075
	102.25	-76.8981	0.000140813	-76.9021	7.40268e-05	-76.8662	0.000189179
	102.75	-76.8981	0.000142856	-76.9016	8.06109e-05	-76.8665	0.000188475
	103.25	-76.8989	0.000131396	-76.9024	7.40281e-05	-76.8665	0.000187507
	103.75	-76.8981	0.000152399	-76.9022	7.15457e-05	-76.8668	0.000187552
	104.25	-76.8981	0.000147411	-76.9021	7.44715e-05	-76.8669	0.000186693
	104.75	-76.8981	0.000145743	-76.9017	7.51177e-05	-76.867	0.000188185
	105.25	-76.8989	0.000127492	-76.9018	7.87155e-05	-76.867	0.000184298
	105.75	-76.8989	0.000141803	-76.9022	7.54936e-05	-76.8671	0.000190183
	106.25	-76.8989	0.000138269	-76.9023	6.95141e-05	-76.8673	0.000190115
	106.75	-76.8989	0.000134999	-76.9022	7.13801e-05	-76.8672	0.000186306
	107.25	-76.8989	0.000128875	-76.9017	7.87507e-05	-76.8671	0.000191516
	107.75	-76.8989	0.000134158	-76.9024	6.66802e-05	-76.8673	0.00018553
	108.25	-76.8989	0.000137366	-76.9025	7.18449e-05	-76.8673	0.000190148
	108.75	-76.9004	0.000109633	-76.9022	7.13086e-05	-76.8676	0.000184961
	109.25	-76.9004	0.000111706	-76.9021	7.34806e-05	-76.8673	0.000185929
	109.75	-76.8996	0.000127245	-76.9019	7.64541e-05	-76.8673	0.000188632
	110.25	-76.9004	0.000117694	-76.9023	6.84059e-05	-76.8674	0.000188921
	110.75	-76.8996	0.000132949	-76.9025	6.9409e-05	-76.8674	0.000191803
	111.25	-76.9004	0.000119761	-76.9024	6.84902e-05	-76.8673	0.000192623
	111.75	-76.9004	0.000118476	-76.9021	7.12119e-05	-76.8681	0.000184238
	112.25	-76.9004	0.000122157	-76.902	6.81581e-05	-76.8675	0.000185061
	112.75	-76.9011	0.000109737	-76.9025	7.37358e-05	-76.867	0.000194341
	113.25	-76.9004	0.000124879	-76.9023	7.38248e-05	-76.8675	0.000186714
	113.75	-76.9011	0.000106314	-76.9028	6.44002e-05	-76.8674	0.00018927
	114.25	-76.9011	0.000112922	-76.9021	6.86047e-05	-76.8681	0.000181803
	114.75	-76.9011	0.000114194	-76.902	6.86648e-05	-76.8674	0.000193399
	115.25	-76.9011	0.000113036	-76.9023	7.32466e-05	-76.8673	0.000194255
	115.75	-76.9011	0.000118314	-76.9025	7.3206e-05	-76.868	0.000186098
	116.25	-76.9011	0.000105865	-76.9024	7.23401e-05	-76.8677	0.000188279
	116.75	-76.9011	0.000113927	-76.9026	6.85427e-05	-76.8673	0.000192858
	117.25	-76.9019	9.73647e-05	-76.9023	6.91235e-05	-76.8676	0.000192069
	117.75	-76.9019	0.000109738	-76.9021	7.23374e-05	-76.8678	0.00018974
	118.25	-76.9011	0.000111533	*	*	-76.868	0.000187285
	118.75	-76.9019	0.000108046	-76.9024	6.68545e-05	-76.8681	0.000182355
	119.25	-76.9019	0.000100707	*	*	-76.868	0.000187947
	119.75	-76.9019	0.000105418	-76.9023	6.61803e-05	-76.8685	0.000178523
	120.25	-76.9019	0.00010512	-76.9024	6.72222e-05	-76.8679	0.000191174
	120.75	-76.9019	0.000104032	-76.9023	6.49206e-05	-76.8681	0.000185067
Panel H		40C		45C		50C
Dense phase freq (ppm)	Time (min)	Value	CI	Value	CI	Value	CI
	0.75	-76.5318	0.0127105	-76.7545	0.00674801	-76.7316	0.00154103
	1.25	-76.6231	0.0068102	-76.7538	0.00639098	-76.735	0.00117755
	1.75	-76.5929	0.00641092	-76.7579	0.00583749	-76.7408	0.00106274
	2.25	-76.5494	0.00893849	-76.7482	0.00517643	-76.7389	0.00105682
	2.75	-76.562	0.00613358	-76.749	0.00480683	-76.7362	0.00108484
	3.25	-76.5867	0.0063621	-76.7546	0.0043805	-76.7343	0.00113071
	3.75	-76.5728	0.00709746	-76.7423	0.00476701	-76.7338	0.00113552
	4.25	-76.6383	0.00610242	-76.7586	0.00386816	-76.7328	0.00115449
	4.75	-76.6078	0.00629103	-76.7496	0.00409954	-76.7319	0.0011781
	5.25	-76.6348	0.00517308	-76.7522	0.00378653	-76.7315	0.00120956
	5.75	-76.6688	0.00487927	-76.7493	0.00375623	-76.729	0.00125899
	6.25	-76.5945	0.00569595	-76.7537	0.00348405	-76.728	0.0012636
	6.75	-76.6622	0.0051657	-76.7471	0.00368306	-76.7289	0.00129361
	7.25	-76.6388	0.00487733	-76.7487	0.00346655	-76.7271	0.00131509
	7.75	-76.6697	0.00525774	-76.753	0.0032335	-76.7262	0.00135075
	8.25	-76.6496	0.00495626	-76.7576	0.00291875	-76.726	0.00136137
	8.75	-76.6898	0.00566567	-76.7548	0.00300155	-76.7242	0.00142798
	9.25	-76.6709	0.00484353	-76.7584	0.00280746	-76.7245	0.00143011
	9.75	-76.6601	0.00545177	-76.7602	0.00253068	-76.7253	0.00141122
	10.25	-76.6732	0.00568606	-76.7597	0.00262479	-76.7224	0.00144714
	10.75	-76.6983	0.00516664	-76.7655	0.0023561	-76.7221	0.00145924
	11.25	-76.6591	0.0052065	-76.7628	0.00233312	-76.7224	0.00151997
	11.75	-76.7006	0.00544032	-76.7604	0.00233739	-76.7209	0.00153904
	12.25	-76.6546	0.005557	-76.7612	0.00228841	-76.7211	0.00153518
	12.75	-76.6821	0.00493752	-76.7543	0.00241223	-76.7207	0.00154986
	13.25	-76.7106	0.00536317	-76.7636	0.00206406	-76.7188	0.00159142
	13.75	-76.6745	0.00525169	-76.7631	0.00217395	-76.7191	0.00155161
	14.25	-76.7008	0.00481094	-76.7616	0.00205406	-76.7198	0.00154204
	14.75	-76.7009	0.00463183	-76.7632	0.00197375	-76.7186	0.00158033
	15.25	-76.6902	0.00492481	-76.7597	0.00210603	-76.7183	0.00159673
	15.75	-76.6916	0.00507848	-76.761	0.00197475	-76.7171	0.00161484
	16.25	-76.7236	0.00504361	-76.7593	0.00196692	-76.7164	0.00162824
	16.75	-76.7112	0.00496759	-76.7617	0.00199732	-76.7163	0.00158064
	17.25	-76.7232	0.00497938	-76.7677	0.00179453	-76.7161	0.00166807
	17.75	-76.7104	0.00501491	-76.7613	0.0018409	-76.7156	0.00164924
	18.25	-76.7313	0.00442229	-76.7625	0.00188451	-76.715	0.00164562
	18.75	-76.7371	0.004549	-76.7616	0.0017951	-76.7161	0.00166832
	19.25	-76.722	0.0047517	-76.7665	0.00165319	-76.7147	0.00169978
	19.75	-76.7288	0.00487225	-76.7693	0.00160766	-76.7134	0.00169342
	20.25	-76.7277	0.00468608	-76.7693	0.00160382	-76.7131	0.00166251
	20.75	-76.7515	0.00431323	-76.7684	0.00154957	-76.713	0.00168163
	21.25	-76.7192	0.00524126	-76.7666	0.00165613	-76.7112	0.00167872
	21.75	-76.7225	0.0047332	-76.7674	0.00156152	-76.7114	0.00169309
	22.25	-76.7453	0.00437523	-76.7743	0.00138269	-76.712	0.00175286
	22.75	-76.7425	0.00422604	-76.7723	0.00138993	-76.712	0.00171068
	23.25	-76.7252	0.00467608	-76.7714	0.00142765	-76.7119	0.00172334
	23.75	-76.7376	0.0042526	-76.7734	0.00137313	-76.7109	0.00172598
	24.25	-76.7468	0.00432177	-76.7742	0.00130846	-76.7103	0.00170091
	24.75	-76.7378	0.00424278	-76.7757	0.00129362	-76.7099	0.00175737
	25.25	-76.7381	0.00450845	-76.7754	0.00129345	-76.7099	0.00174045
	25.75	-76.7386	0.00441315	-76.7748	0.00129857	-76.7099	0.00176159
	26.25	-76.7197	0.00516573	-76.7736	0.00126708	-76.7087	0.00177976
	26.75	-76.7452	0.00404103	-76.7722	0.00127836	-76.7086	0.00175144
	27.25	-76.7446	0.00430561	-76.7739	0.00120492	-76.7092	0.0017818
	27.75	-76.745	0.0039494	-76.7726	0.00119973	-76.7095	0.00179217
	28.25	-76.7543	0.00381371	-76.7755	0.00118539	-76.7087	0.00175411
	28.75	-76.7514	0.00398298	-76.7738	0.00116932	-76.7066	0.00178226
	29.25	-76.7577	0.00373276	-76.7799	0.00110503	-76.7081	0.00181769
	29.75	-76.748	0.00391047	-76.7754	0.00116226	-76.7087	0.00177213
	30.25	-76.7463	0.00393404	-76.7756	0.00119076	-76.7076	0.00180923
	30.75	-76.7494	0.00369765	-76.779	0.00113975	-76.7067	0.00180503
	31.25	-76.7564	0.00356519	-76.7773	0.00110111	-76.7065	0.00182424
	31.75	-76.7508	0.00374075	-76.7756	0.00107584	-76.7063	0.00181904
	32.25	-76.7412	0.00406253	-76.777	0.00108277	-76.7058	0.00180471
	32.75	-76.7542	0.00364895	-76.7778	0.00105925	-76.7059	0.00183399
	33.25	-76.7594	0.00350131	-76.7761	0.00107493	-76.7067	0.00181486
	33.75	-76.7688	0.00319788	-76.7767	0.0010102	-76.7043	0.00185034
	34.25	-76.7638	0.00346574	-76.7751	0.00102355	-76.7055	0.00184107
	34.75	-76.7575	0.00343792	-76.7759	0.000978592	-76.7041	0.00182584
	35.25	-76.7632	0.00337121	-76.7747	0.000970132	-76.7038	0.00181963
	35.75	-76.7667	0.00312197	-76.7747	0.000963917	-76.7044	0.00176506
	36.25	-76.7612	0.00342742	-76.7738	0.000985216	-76.7046	0.00184798
	36.75	-76.7583	0.00317618	-76.7739	0.000998219	-76.7034	0.00182375
	37.25	-76.7621	0.00303503	-76.7734	0.000937563	-76.7029	0.00182612
	37.75	-76.7664	0.00307854	-76.7735	0.000957978	-76.7034	0.00179758
	38.25	-76.7611	0.00313703	-76.7732	0.000891702	-76.7027	0.00182443
	38.75	-76.7619	0.00311758	-76.7731	0.000917977	-76.7033	0.00186005
	39.25	-76.7659	0.00302654	-76.7721	0.000892974	-76.7021	0.00185934
	39.75	-76.7694	0.00287948	-76.7712	0.000973128	-76.7015	0.00186111
	40.25	-76.7622	0.00305391	-76.7712	0.000950563	-76.7022	0.00186265
	40.75	-76.7639	0.00283484	-76.7709	0.000899367	-76.7008	0.00188015
	41.25	-76.7622	0.00295056	-76.7709	0.000935233	-76.7021	0.00188109
	41.75	-76.7636	0.00285281	-76.7706	0.000893701	-76.7022	0.00184326
	42.25	-76.7627	0.00282442	-76.7695	0.000898035	-76.7022	0.00186981
	42.75	-76.7732	0.0024689	-76.7696	0.000877421	-76.7023	0.00182653
	43.25	-76.77	0.00271039	-76.7698	0.000875903	-76.7023	0.00184895
	43.75	-76.7773	0.00237756	-76.7692	0.000887698	-76.7004	0.00188693
	44.25	-76.7651	0.00278217	-76.7692	0.000892893	-76.7012	0.00185433
	44.75	-76.7674	0.00281066	-76.7686	0.000889409	-76.701	0.00185326
	45.25	-76.7712	0.00242841	-76.7681	0.000874458	-76.7005	0.00185274
	45.75	-76.7783	0.00226658	-76.7682	0.000892627	-76.6992	0.00187152
	46.25	-76.7738	0.00237769	-76.7679	0.000886296	-76.6995	0.00185953
	46.75	-76.7702	0.00254093	-76.7679	0.000876184	-76.7005	0.00185192
	47.25	-76.7719	0.00247032	-76.7681	0.000872339	-76.699	0.00188658
	47.75	-76.7706	0.00243563	-76.7679	0.000848107	-76.6995	0.00185301
	48.25	-76.7754	0.0023656	-76.7665	0.000836595	-76.6997	0.00186859
	48.75	-76.7748	0.00224801	-76.7663	0.000873074	-76.6984	0.00186657
	49.25	-76.7779	0.0021143	-76.7662	0.000836755	-76.6986	0.00189391
	49.75	-76.7727	0.00240101	-76.7658	0.000835634	-76.6985	0.00189444
	50.25	-76.7734	0.00230844	-76.765	0.00086035	-76.6995	0.00187055
	50.75	-76.7741	0.00225463	-76.7654	0.000865224	-76.6999	0.00191553
	51.25	-76.7761	0.00224356	-76.7658	0.00082546	-76.6986	0.0019131
	51.75	-76.7747	0.00210074	-76.7653	0.000854736	-76.6977	0.00188701
	52.25	-76.7747	0.00222664	-76.7652	0.000781804	-76.6975	0.00187639
	52.75	-76.7788	0.00207828	-76.7644	0.000801268	-76.6974	0.00186396
	53.25	-76.7753	0.00216643	-76.764	0.000826503	-76.6977	0.00187618
	53.75	-76.7773	0.00210444	-76.7644	0.000801784	-76.6971	0.00187315
	54.25	-76.78	0.00184397	-76.7636	0.000801763	-76.6959	0.00192275
	54.75	-76.7816	0.00190029	-76.7633	0.000815432	-76.6965	0.00188198
	55.25	-76.7764	0.00208378	-76.7635	0.000813304	-76.6966	0.00190086
	55.75	-76.7776	0.00192938	-76.7631	0.000831158	-76.6965	0.00190836
	56.25	-76.7773	0.0019639	-76.7625	0.000814823	-76.6981	0.00192088
	56.75	-76.7783	0.00193017	-76.762	0.000768662	-76.6959	0.00186865
	57.25	-76.7806	0.00191976	-76.7623	0.000797417	-76.696	0.00190505
	57.75	-76.7799	0.00182819	-76.7626	0.000798103	-76.6962	0.00190616
	58.25	-76.7801	0.00175503	-76.7622	0.000804356	-76.6936	0.00190587
	58.75	-76.7827	0.00165094	-76.7618	0.000788265	-76.6959	0.00190201
	63.75	-76.7823	0.00140685	-76.7568	0.00073771	-76.6945	0.00194169
	64.25	-76.7842	0.00135962	-76.7555	0.000709669	-76.695	0.00194388
	64.75	-76.7822	0.00144798	-76.755	0.000731247	-76.6949	0.00188719
	65.25	-76.7836	0.00138784	-76.7552	0.000704898	-76.6942	0.00193251
	65.75	-76.7822	0.00140282	-76.7549	0.000746817	-76.6947	0.00191528
	66.25	-76.783	0.00142653	-76.7543	0.000695861	-76.6949	0.00190343
	66.75	-76.7855	0.00125617	-76.7545	0.000740534	-76.6953	0.00192102
	67.25	-76.7856	0.00115798	-76.7548	0.000724116	-76.6943	0.00192895
	67.75	-76.7869	0.00112562	-76.7537	0.00075593	-76.6941	0.00191752
	68.25	-76.7861	0.00122954	-76.7539	0.000735032	-76.6946	0.00190404
	68.75	-76.7891	0.00110026	-76.7533	0.000751619	-76.6948	0.0019363
	69.25	-76.7867	0.00117009	-76.7533	0.000687381	-76.6942	0.00193218
	69.75	-76.7855	0.00121277	-76.7535	0.000695244	-76.6929	0.00188885
	70.25	-76.7832	0.00121416	-76.7525	0.00071459	-76.6936	0.00191127
	70.75	-76.7864	0.00111907	-76.753	0.000691211	-76.6932	0.00192883
	71.25	-76.7855	0.00115389	-76.7524	0.000642147	-76.6928	0.00192322
	71.75	-76.7856	0.00111415	-76.7524	0.000680766	-76.6923	0.00193966
	72.25	-76.7854	0.00117762	-76.7526	0.000667827	-76.694	0.00192515
	72.75	-76.7844	0.00114032	-76.7515	0.000697788	-76.6943	0.00192897
	73.25	-76.7808	0.0013618	-76.752	0.000706776	-76.693	0.00192229
	73.75	-76.7885	0.000995504	-76.7519	0.000701795	-76.6923	0.00196191
	74.25	-76.7844	0.00113586	-76.7512	0.000703214	-76.6928	0.00197188
	74.75	-76.7904	0.000875834	-76.751	0.000687527	-76.6918	0.00192674
	75.25	-76.7856	0.00104126	-76.7507	0.000685401	-76.6924	0.00192688
	75.75	-76.7875	0.000993415	-76.7505	0.000703636	-76.6924	0.00192414
	76.25	-76.787	0.000999905	-76.7506	0.000659093	-76.6914	0.00199484
	76.75	-76.7869	0.0010128	-76.7503	0.000680948	-76.6913	0.00202787
	77.25	-76.7881	0.000977417	-76.75	0.000662481	-76.6919	0.00197241
	77.75	-76.7867	0.00101974	-76.7504	0.000683212	-76.6904	0.00194418
	78.25	-76.7886	0.000926995	-76.7497	0.000678332	-76.692	0.00192017
	78.75	-76.7865	0.00102305	-76.7495	0.000687172	-76.6905	0.00193695
	79.25	-76.7872	0.000949835	-76.7482	0.000678507	-76.6916	0.00198063
	79.75	-76.7895	0.000896955	-76.7496	0.000694817	-76.6917	0.00195472
	80.25	-76.7882	0.000940234	-76.7492	0.000725425	-76.6904	0.00194571
	80.75	-76.7893	0.000837336	-76.7491	0.000649846	-76.6915	0.00199916
	81.25	-76.7897	0.000834816	-76.7476	0.000698979	-76.6933	0.00198954
	81.75	-76.7879	0.000893347	-76.7478	0.000673993	-76.6915	0.00192726
	82.25	-76.7892	0.000829096	-76.749	0.000670382	-76.6905	0.00198273
	82.75	-76.7886	0.000844055	-76.7484	0.000706151	-76.6911	0.00194448
	83.25	-76.7887	0.000812536	-76.7478	0.000642891	-76.689	0.00193152
	83.75	-76.7874	0.000894243	-76.7471	0.000663234	-76.6903	0.00192772
	84.25	-76.787	0.000864746	-76.7476	0.000650537	-76.6909	0.00194173
	84.75	-76.7873	0.000848834	-76.747	0.000664916	-76.6895	0.00190269
	85.25	-76.7886	0.000793661	-76.7468	0.000671117	-76.6897	0.00195268
	85.75	-76.7883	0.000805999	-76.7464	0.000711141	-76.6902	0.00196941
	86.25	-76.787	0.000866981	-76.7465	0.00061142	-76.6906	0.00190461
	86.75	-76.7884	0.000753106	-76.7459	0.000662162	-76.6908	0.00193041
	87.25	-76.7859	0.000877569	-76.7472	0.000654476	-76.6913	0.00201596
	87.75	-76.7903	0.000732742	-76.7464	0.000694861	-76.6897	0.00198253
	88.25	-76.7889	0.000726068	-76.7462	0.000638568	-76.6919	0.00199691
	88.75	-76.7878	0.000782389	-76.7458	0.000673728	-76.6892	0.00194057
	89.25	-76.7898	0.000702832	-76.7454	0.000644013	-76.6906	0.00197959
	89.75	-76.7877	0.000792374	-76.7457	0.000610659	-76.6895	0.00197664
	90.25	-76.7896	0.000699127	-76.7451	0.000639674	-76.6893	0.00193827
	90.75	-76.789	0.000719622	-76.7453	0.000650533	-76.6874	0.00196605
	91.25	-76.7884	0.000732059	-76.7447	0.000661466	-76.6877	0.00194654
	91.75	-76.7886	0.000679432	-76.7449	0.000653417	-76.6895	0.00190749
	92.25	-76.7903	0.000684924	-76.7449	0.000653425	-76.6887	0.00191172
	92.75	-76.7875	0.000727016	-76.7457	0.000647973	-76.6896	0.00196942
	93.25	-76.7874	0.000729183	-76.7446	0.000673325	-76.6886	0.00197709
	93.75	-76.7889	0.0006927	-76.7436	0.000670665	-76.6882	0.00194479
	94.25	-76.7891	0.000693976	-76.7441	0.000650663	-76.6893	0.001954
	94.75	-76.7886	0.000671704	-76.7444	0.000636785	-76.6881	0.00201717
	95.25	-76.7878	0.000671023	-76.7431	0.000653239	-76.6873	0.00206472
	95.75	-76.7898	0.00063023	-76.7443	0.000651585	-76.6881	0.00197658
	96.25	-76.7875	0.00069562	-76.7436	0.000589527	-76.6877	0.00197141
	96.75	-76.7848	0.00077375	-76.7436	0.00064597	-76.6886	0.00193033
	97.25	-76.7889	0.000649928	-76.7426	0.000645342	-76.6867	0.001969
	97.75	-76.7884	0.000668437	-76.7432	0.000653325	-76.6875	0.00197076
	98.25	-76.7875	0.000688113	-76.7425	0.000646864	-76.6863	0.0019608
	98.75	-76.7906	0.000578226	-76.7431	0.000599669	-76.6863	0.00189963
	99.25	-76.7887	0.000628289	-76.7422	0.000664287	-76.6876	0.00200532
	99.75	-76.789	0.000626752	-76.7428	0.000585494	-76.6867	0.00202121
	100.25	-76.7887	0.000659866	-76.7411	0.000626943	-76.6877	0.00200602
	100.75	-76.7895	0.000595825	-76.7412	0.0006726	-76.6884	0.00197698
	101.25	-76.787	0.000654164	-76.7421	0.000648199	-76.6872	0.00193585
	101.75	-76.7873	0.00064915	-76.7414	0.000601361	-76.6858	0.00198771
	102.25	-76.7891	0.000589018	-76.7417	0.000639904	-76.6856	0.00201527
	102.75	-76.7879	0.000608109	-76.7411	0.00069762	-76.6857	0.00198977
	103.25	-76.7898	0.000543654	-76.7417	0.000640076	-76.6858	0.00198034
	103.75	-76.7864	0.000643893	-76.741	0.000626638	-76.6867	0.00196207
	104.25	-76.787	0.000625046	-76.741	0.000653979	-76.6857	0.00197974
	104.75	-76.7862	0.000625122	-76.7404	0.000660163	-76.6859	0.0019708
	105.25	-76.7892	0.000535212	-76.7408	0.000686977	-76.6847	0.00196639
	105.75	-76.7867	0.000615357	-76.7403	0.000662468	-76.6862	0.00201043
	106.25	-76.7872	0.00059086	-76.7406	0.000614615	-76.6868	0.00200873
	106.75	-76.7878	0.00057299	-76.7403	0.000637629	-76.6847	0.00197274
	107.25	-76.788	0.000553203	-76.7393	0.000690627	-76.6858	0.00202026
	107.75	-76.7867	0.000587763	-76.74	0.0005963	-76.6851	0.00197263
	108.25	-76.7855	0.000593973	-76.7404	0.000638334	-76.6853	0.00200868
	108.75	-76.7899	0.000473692	-76.7395	0.000640501	-76.6859	0.00197517
	109.25	-76.7885	0.000482787	-76.7391	0.000655459	-76.6869	0.0020009
	109.75	-76.7865	0.000549278	-76.7389	0.000680282	-76.6845	0.00200975
	110.25	-76.788	0.000508267	-76.7396	0.000616223	-76.6857	0.00203763
	110.75	-76.7845	0.000592727	-76.7386	0.000620551	-76.6856	0.00203787
	111.25	-76.7867	0.000524118	-76.7389	0.000616779	-76.6864	0.00203558
	111.75	-76.7858	0.000528448	-76.7391	0.000638239	-76.6866	0.00198796
	112.25	-76.7863	0.000540125	-76.7383	0.000617641	-76.6843	0.00197759
	112.75	-76.787	0.000482385	-76.7389	0.000676554	-76.6828	0.0020483
	113.25	-76.7858	0.000557834	-76.7385	0.000668559	-76.6847	0.00199903
	113.75	-76.7873	0.000470233	-76.7388	0.000593748	-76.6859	0.00204334
	114.25	-76.7863	0.000502219	-76.7377	0.000622771	-76.6857	0.00198142
	114.75	-76.7864	0.000510011	-76.7378	0.000634018	-76.6844	0.00205838
	115.25	-76.7859	0.000504586	-76.7385	0.000664113	-76.6837	0.00207927
	115.75	-76.7854	0.000529628	-76.7384	0.000668608	-76.6848	0.00201454
	116.25	-76.7846	0.000477899	-76.7374	0.00066896	-76.6841	0.00202622
	116.75	-76.7849	0.000515217	-76.7374	0.000632872	-76.683	0.00203485
	117.25	-76.7869	0.000436707	-76.7373	0.000635908	-76.6852	0.00204726
	117.75	-76.7869	0.000486889	-76.7375	0.000665612	-76.6855	0.00201656
	118.25	-76.7837	0.000512284	*	*	-76.6841	0.00201196
	118.75	-76.7852	0.000483647	-76.7367	0.000622816	-76.6839	0.00197189
	119.25	-76.786	0.000452257	*	*	-76.6835	0.00203801
	119.75	-76.7852	0.000473283	-76.7368	0.000620786	-76.6833	0.0019522
	120.25	-76.7861	0.000474089	-76.737	0.000632576	-76.6831	0.00203458
	120.75	-76.784	0.000470506	-76.7365	0.000604531	-76.6833	0.00202042

## Sheet: Supplementary Figure 6
Supplementary Figure 6
Panel A		Slice +6		Slice +5		Slice +4		Slice +3		Slice +2		Slice +1		Slice -1		Slice -2		Slice -3		Slice -4		Slice -5		Slice -6
Lean Intensity (arb. units)	Time min	Value	Error	Value	Error	Value	Error	Value	Error	Value	Error	Value	Error	Value	Error	Value	Error	Value	Error	Value	Error	Value	Error	Value	Error
	62.5	0.422775	0.013159	0.415242	0.01385	0.417291	0.014275	0.430834	0.01295	0.401672	0.015003	0.429797	0.011026	0.421832	0.010608	0.42548	0.013185	0.432655	0.013639	0.422212	0.018597	0.368306	0.020439	0.391631	0.023723
	127.5	0.514559	0.00532	0.511721	0.003616	0.515742	0.003212	0.530473	0.003372	0.518536	0.002263	0.520166	0.00281	0.430264	0.007919	0.529637	0.004257	0.480479	0.005911	0.437704	0.006889	0.427059	0.008923	0.441137	0.006632
	192.5	0.174271	0.003713	0.168334	0.005438	0.167339	0.002598	0.135374	0.003831	0.148685	0.002952	0.153386	0.002489	0.175476	0.003164	0.149438	0.003879	0.144286	0.003695	0.136856	0.003432	0.133069	0.004029	0.096922	0.003915
	257.5	0.114905	0.002832	0.11227	0.002645	0.0997	0.003093	0.111376	0.002329	0.099582	0.002884	0.111484	0.00363	0.112862	0.003083	0.13154	0.003182	0.100733	0.003175	0.129816	0.003154	0.123202	0.003871	0.109288	0.004568
	322.5	0.113566	0.002984	0.103951	0.003001	0.111968	0.002646	0.114955	0.00188	0.12741	0.002322	0.122981	0.004085	0.12467	0.002125	0.121124	0.00258	0.12031	0.002635	0.124924	0.003072	0.138909	0.003498	0.142142	0.004723
	387.5	0.151953	0.003077	0.122103	0.003242	0.122392	0.003453	0.108515	0.00234	0.141022	0.002658	0.130331	0.002439	0.125804	0.002584	0.147388	0.004265	0.122345	0.003053	0.130417	0.002723	0.137725	0.004162	0.142204	0.005088
	452.5	0.163834	0.003962	0.133328	0.002732	0.135254	0.002808	0.134386	0.002386	0.121901	0.002708	0.140883	0.002434	0.143161	0.001923	0.149924	0.003094	0.112983	0.002882	0.124482	0.003185	0.150509	0.003507	0.15642	0.004097
	517.5	0.188497	0.004581	0.15051	0.003283	0.120048	0.002518	0.1342	0.00221	0.13043	0.001855	0.153409	0.003765	0.12666	0.002559	0.142194	0.002447	0.134256	0.002735	0.142999	0.002779	0.172975	0.00674	0.15228	0.003454
	582.5	0.269027	0.005283	0.190417	0.004595	0.177564	0.003924	0.162398	0.00408	0.155412	0.002038	0.140685	0.002673	0.139063	0.002354	0.131247	0.003076	0.14796	0.002858	0.134138	0.003304	0.151694	0.003164	0.157893	0.004412
	647.5	0.458219	0.007421	0.141851	0.002808	0.145494	0.002266	0.125489	0.002969	0.144268	0.003604	0.165208	0.004004	0.151986	0.002576	0.153248	0.002514	0.147613	0.003087	0.14045	0.003339	0.150812	0.003431	0.157754	0.004204
	712.5	0.668162	0.008701	0.156771	0.002804	0.159443	0.002359	0.154718	0.002538	0.164244	0.001671	0.153391	0.002181	0.145574	0.003528	0.154514	0.002067	0.154734	0.003481	0.184624	0.003715	0.148435	0.003544	0.188116	0.005543
	777.5	0.894797	0.008749	0.154289	0.002262	0.159261	0.002289	0.130907	0.002994	0.156399	0.00318	0.159431	0.002591	0.159714	0.00354	0.155922	0.002137	0.137799	0.003229	0.151107	0.002377	0.189863	0.004482	0.17476	0.005249
	842.5	1.02388	0.007994	0.150214	0.002716	0.163244	0.001925	0.152063	0.00231	0.163344	0.001612	0.173364	0.002103	0.153784	0.00378	0.160899	0.002572	0.154927	0.003077	0.144262	0.003785	0.163596	0.003768	0.153097	0.003908
	907.5	1.18877	0.005492	0.18314	0.002601	0.143069	0.0035	0.15444	0.001958	0.18454	0.002412	0.175871	0.002003	0.167138	0.004216	0.17158	0.002207	0.142751	0.003302	0.167442	0.002552	0.146853	0.003565	0.194816	0.005071
	972.5	1.27783	0.00386	0.277168	0.003299	0.170749	0.002398	0.177582	0.002267	0.159366	0.002347	0.160686	0.002458	0.155506	0.001925	0.172468	0.00214	0.164135	0.00194	0.162032	0.002416	0.152143	0.003962	0.137886	0.003319
	1037.5	1.29695	0.003035	0.349228	0.003641	0.175907	0.002977	0.176283	0.003224	0.174544	0.004707	0.175546	0.001831	0.175334	0.002824	0.167017	0.002386	0.187191	0.003281	0.151208	0.003674	0.146669	0.003359	0.198866	0.004949
	1102.5	1.31585	0.002841	0.41568	0.004154	0.147381	0.002736	0.192325	0.002122	0.16328	0.002879	0.160518	0.001839	0.16759	0.001906	0.170489	0.002518	0.169499	0.003112	0.172216	0.002393	0.143129	0.002866	0.206943	0.005103
	1167.5	1.33123	0.002845	0.458427	0.004856	0.169174	0.002207	0.188868	0.002115	0.171257	0.002062	0.168807	0.003963	0.160128	0.002008	0.170591	0.003721	0.175072	0.002434	0.149544	0.003544	0.168131	0.004229	0.18814	0.003265
	1232.5	1.33223	0.002724	0.492354	0.005369	0.179779	0.002236	0.195303	0.002296	0.16003	0.002432	0.195034	0.001839	0.160502	0.002937	0.181749	0.002849	0.211616	0.00245	0.155224	0.004088	0.165423	0.003843	0.173934	0.004819
	1297.5	1.34944	0.004136	0.519891	0.005403	0.192735	0.003221	0.187076	0.001799	0.179257	0.00306	0.197661	0.00349	0.218304	0.003647	0.182213	0.002214	0.20333	0.002997	0.19092	0.003893	0.196019	0.004349	0.252666	0.004924
	1362.5	1.35228	0.002957	0.516014	0.005018	0.189463	0.002507	0.197309	0.002863	0.18552	0.002622	0.23376	0.002956	0.190279	0.001809	0.179867	0.003057	0.21555	0.004346	0.158509	0.003495	0.167302	0.004407	0.175628	0.004551
	1427.5	1.35003	0.002691	0.535616	0.004951	0.176877	0.002729	0.190349	0.003017	0.242467	0.002378	0.211589	0.002493	0.185717	0.0029	0.1602	0.004947	0.207866	0.002839	0.189318	0.003018	0.238545	0.004247	0.192325	0.005001
	1492.5	1.35469	0.002778	0.514327	0.005606	0.201687	0.002275	0.220805	0.002533	0.233738	0.001994	0.211135	0.001868	0.186197	0.003363	0.23559	0.002741	0.186221	0.002483	0.183578	0.003834	0.194445	0.004414	0.195147	0.004495
	1557.5	1.34919	0.002849	0.498952	0.006241	0.233121	0.001966	0.213052	0.001945	0.214413	0.003123	0.221562	0.002243	0.198169	0.002436	0.206271	0.003943	0.193796	0.002199	0.222666	0.002637	0.189194	0.003984	0.195828	0.004149
	1622.5	1.34122	0.003119	0.49281	0.005268	0.250568	0.002704	0.212862	0.002834	0.234222	0.001892	0.228582	0.001886	0.210786	0.001924	0.251513	0.002025	0.192129	0.002031	0.220587	0.00207	0.218823	0.002902	0.241744	0.004018
Panel B		Slice +6		Slice +5		Slice +4		Slice +3		Slice +2		Slice +1		Slice -1		Slice -2		Slice -3		Slice -4		Slice -5		Slice -6
Lean W1/2 (Hz)	Time min	Value	Error	Value	Error	Value	Error	Value	Error	Value	Error	Value	Error	Value	Error	Value	Error	Value	Error	Value	Error	Value	Error	Value	Error
	62.5	66.8311	1.69031	66.8725	1.7172	66.6276	1.77798	69.6475	1.5155	74.3346	1.54458	72.1662	1.20976	72.1439	1.16705	70.8071	1.52596	74.9892	1.39097	67.9695	2.28579	68.7342	2.39013	67.7604	2.98137
	127.5	49.474	0.782418	50.3228	0.500014	49.9949	0.448382	50.5681	0.472959	51.8807	0.31855	51.633	0.388258	46.6895	1.09724	54.3141	0.567222	50.4485	0.775635	45.8712	0.943622	46.7233	1.2173	46.1721	0.918745
	192.5	45.8509	1.61642	50.6513	2.41461	41.6711	1.15072	39.2841	1.99428	41.9422	1.45546	44.0556	1.22237	45.9974	1.38193	48.0667	1.93938	41.353	1.8479	47.2924	1.89387	44.0084	2.27307	33.2792	2.61033
	257.5	41.3396	1.8469	42.5968	1.8172	42.4691	2.38163	41.3701	1.60201	40.0317	2.14585	46.4585	2.54803	42.4883	2.06612	52.9477	1.9227	37.3333	2.23491	49.0947	1.92788	47.8801	2.46941	45.2575	3.26983
	322.5	41.2424	1.98669	48.8651	2.36148	42.5505	1.86343	40.3726	1.24798	46.6234	1.48769	51.7609	2.68614	45.0168	1.37312	51.0931	1.76959	45.4014	1.76291	47.3223	1.98216	48.7251	2.039	46.841	2.69679
	387.5	44.9943	1.63415	47.7313	2.12522	44.9551	2.23371	38.8436	1.61135	48.1564	1.5896	44.642	1.51026	44.1988	1.64404	58.6727	2.39415	46.9952	2.01316	45.4885	1.68591	57.2882	2.53929	49.3898	2.95356
	452.5	45.368	2.00186	40.4986	1.57235	40.8215	1.61162	41.7066	1.38965	47.5152	1.84848	43.2587	1.39864	44.8539	1.10091	51.4889	1.78902	44.0345	2.02854	44.7304	2.05321	42.2138	1.85286	47.2067	2.18715
	517.5	45.7703	2.02666	42.5748	1.7315	44.3442	1.70815	45.721	1.3678	43.4102	1.1512	50.3299	2.13032	43.1883	1.65386	50.7415	1.4765	41.6853	1.59713	44.6096	1.58571	56.8345	3.43078	44.3653	1.83083
	582.5	41.5787	1.53903	53.5961	2.0913	45.9708	1.84515	51.7585	2.19529	43.5762	1.05618	47.7233	1.59332	42.6651	1.35063	42.2417	1.84425	44.0111	1.59195	44.1557	1.97284	39.7311	1.61099	50.9255	2.44704
	647.5	40.862	1.24763	40.4616	1.54309	41.524	1.22075	40.3275	1.82368	38.6498	1.87123	44.7855	1.96547	45.9484	1.39887	45.2111	1.36308	43.4878	1.72688	41.5314	1.85704	48.5432	1.97572	47.5565	2.16911
	712.5	39.7138	0.974755	44.9792	1.4628	43.7744	1.2065	43.2941	1.35117	41.5937	0.811335	46.9996	1.21377	46.2535	2.01074	45.1803	1.11796	50.3885	1.93736	46.1368	1.73131	43.6869	1.91159	50.8528	2.61423
	777.5	40.5886	0.726132	43.3077	1.18882	44.3497	1.17672	40.5534	1.77467	52.2508	1.77696	41.8073	1.31039	40.1062	1.70421	42.8297	1.10918	37.6631	1.72609	41.4745	1.25025	48.5801	2.0929	56.5699	2.67007
	842.5	41.8382	0.594191	48.9779	1.57213	42.9941	0.960996	41.9619	1.20611	45.42	0.833458	45.9029	1.01922	44.1115	2.0061	46.8578	1.35667	45.0144	1.63202	39.6977	1.98474	43.6139	1.91351	38.0973	1.87163
	907.5	43.4478	0.360385	45.5719	1.17424	39.8488	1.87304	44.1703	1.04997	45.7419	1.10931	47.3199	0.986626	57.5053	2.27256	43.8505	1.06944	44.5059	1.90423	46.5925	1.30934	39.1789	1.84375	49.6181	2.34375
	972.5	44.8341	0.246189	51.1132	1.05383	48.2863	1.22783	49.4385	1.11341	42.4324	1.18559	47.6272	1.29765	45.4329	1.05096	44.8953	1.02954	43.091	0.971304	45.1305	1.25035	38.3552	1.92462	38.2872	1.79465
	1037.5	44.6751	0.194381	49.7574	0.92885	47.8001	1.48992	43.4037	1.47615	58.3598	2.43348	46.6909	0.895908	53.6304	1.44279	47.3407	1.22546	44.1225	1.46144	44.1136	1.97973	49.1036	1.97122	48.792	2.22436
	1102.5	43.9007	0.176565	51.5125	0.908864	40.0059	1.43402	47.5287	0.956913	45.2863	1.46576	44.926	0.959158	45.8359	0.95152	49.7037	1.2994	47.5872	1.56781	43.6513	1.15217	43.3378	1.63833	51.1253	2.2351
	1167.5	43.5251	0.173204	46.4475	0.922065	46.2918	1.10689	50.1266	0.991173	44.8181	1.02279	47.1425	1.9621	44.0618	1.03934	43.5103	1.76246	44.8848	1.18225	37.9835	1.76707	39.0463	1.89111	41.3245	1.37428
	1232.5	42.9576	0.163604	46.7285	0.954902	47.051	1.06634	48.5906	1.03289	42.3675	1.22947	46.5843	0.812543	42.6986	1.47787	46.825	1.33655	47.0606	0.995049	39.7747	2.00391	38.7108	1.73798	43.0274	2.2107
	1297.5	41.6841	0.241284	44.7536	0.881248	50.7507	1.50452	47.3362	0.84221	42.9631	1.37914	45.5002	1.52538	48.3555	1.39333	43.7425	1.01401	46.9206	1.29833	44.546	1.65253	50.0877	2.0363	53.138	1.78373
	1362.5	43.4293	0.174632	46.8676	0.855013	46.1209	1.12283	51.667	1.28216	45.9241	1.19394	46.1649	1.05144	45.2628	0.813607	43.2598	1.38428	51.2158	1.72927	38.7036	1.66573	38.5526	1.95339	38.8894	1.92917
	1427.5	43.2818	0.155412	46.5011	0.807051	45.7846	1.31209	45.6729	1.33955	49.3652	0.848834	47.1344	1.03422	43.2218	1.26451	32.7042	2.01889	44.9753	1.17776	46.3297	1.34581	52.4952	1.64169	41.2201	2.00469
	1492.5	42.7212	0.162629	46.2437	0.953144	47.358	1.00178	44.9479	0.952176	47.5656	0.753682	48.5563	0.783839	43.9029	1.48138	48.358	1.00912	47.1309	1.14431	41.9664	1.64826	45.1975	1.85212	40.0374	1.75115
	1557.5	42.8018	0.167109	45.7496	1.088	48.6668	0.744412	46.6887	0.780866	45.504	1.22195	48.7215	0.898911	45.5061	1.04098	42.2535	1.49189	46.5475	0.977982	49.4047	1.04316	41.3413	1.6442	40.3799	1.61257
	1622.5	42.6999	0.184458	47.2814	0.951137	50.0628	0.96659	50.4189	1.16922	47.211	0.703478	49.2074	0.728651	46.7878	0.790811	50.4822	0.718057	45.3715	0.891192	44.8917	0.799201	47.7256	1.14846	48.5861	1.43511
Panel C		Slice +6	Slice +5	Slice +4	Slice +3	Slice +2	Slice +1	Slice -1	Slice -2	Slice -3	Slice -4	Slice -5	Slice -6
Lean Integral (arb. units)	Time min	Value	Value	Value	Value	Value	Value	Value	Value	Value	Value	Value	Value
	62.5	38.1074	37.4513	37.4999	40.4476	40.2101	41.7886	41.0016	40.6007	43.6875	38.696	34.1299	35.7842
	127.5	34.4523	34.8442	34.8915	36.2954	36.3901	36.332	27.2018	38.8938	32.7976	27.1915	27.0185	27.5829
	192.5	10.8215	11.5362	9.4516	7.21153	8.45213	9.15489	10.9308	9.72356	8.08776	8.76276	7.93378	4.37908
	257.5	6.43886	6.48086	5.73808	6.24561	5.40501	7.01351	6.49856	9.41895	5.10163	8.62569	7.98559	6.69923
	322.5	6.349	6.87514	6.45647	6.2921	8.04364	8.6107	7.60184	8.37243	7.39806	8.00379	9.1611	9.01515
	387.5	9.261	7.89006	7.45281	5.71637	9.19291	7.88142	7.53277	11.6816	7.78484	8.03484	10.6611	9.50505
	452.5	10.0673	7.32043	7.48485	7.59671	7.8416	8.25784	8.69803	10.4426	6.74014	7.54248	8.61073	9.99746
	517.5	11.6847	8.68393	7.21164	8.30978	7.67162	10.4473	7.41213	9.76188	7.58546	8.64123	13.285	9.15213
	582.5	15.1619	13.8003	11.0545	11.3702	9.1757	9.08919	8.04019	7.5136	8.82214	8.02402	8.17208	10.8785
	647.5	25.3827	7.78134	8.18895	6.86108	7.56214	10.0223	9.45746	9.38434	8.69771	7.90635	9.90927	10.1567
	712.5	35.9804	9.55144	9.45621	9.07618	9.25965	9.76126	9.11803	9.45548	10.5495	11.5351	8.7858	12.9426
	777.5	49.2374	9.05385	9.56848	7.19707	11.0531	9.03406	8.68476	9.04942	7.04	8.49474	12.4846	13.3602
	842.5	58.0604	9.95772	9.51053	8.64818	10.0484	10.7772	9.19007	10.2084	9.44623	7.76522	9.6672	7.91107
	907.5	69.982	11.3037	7.73016	9.24159	11.4321	11.2674	12.9864	10.1935	8.60635	10.5639	7.80217	13.0813
	972.5	77.6038	19.1665	11.1606	11.8814	9.16426	10.3607	9.56894	10.4882	9.58374	9.90471	7.91458	7.16029
	1037.5	78.4878	23.515	11.3831	10.3672	13.7612	11.0984	12.715	10.7047	11.1894	9.03659	9.74718	13.1331
	1102.5	78.2634	28.9668	7.99434	12.3754	10.0152	9.76813	10.4032	11.4673	10.9199	10.1852	8.40461	14.3133
	1167.5	78.5068	28.8334	10.6051	12.8107	10.3969	10.7746	9.55858	10.0568	10.6441	7.70454	8.90269	10.5387
	1232.5	77.55	31.1529	11.453	12.8452	9.18848	12.3026	9.28697	11.5232	13.4838	8.37138	8.68458	10.141
	1297.5	76.2422	31.5172	13.2342	11.9894	10.4359	12.1808	14.289	10.7988	12.9177	11.5207	13.2854	18.1566
	1362.5	79.5737	32.7462	11.8336	13.7903	11.5382	14.6139	11.6653	10.5431	14.9348	8.32007	8.74762	9.26256
	1427.5	79.1736	33.7268	10.9676	11.7744	16.1988	13.5031	10.8765	7.11385	12.6632	11.8773	16.9367	10.7461
	1492.5	78.427	32.2086	12.9318	13.4434	15.0518	13.8766	11.075	15.4213	11.8832	10.4416	11.9035	10.5934
	1557.5	78.2543	30.915	15.3564	13.4691	13.2142	14.6111	12.2136	11.8119	12.2149	14.8877	10.602	10.7206
	1622.5	77.609	31.5472	16.9745	14.5216	14.9716	15.2228	13.3538	17.1795	11.8067	13.4134	14.1382	15.898
Panel D		Slice +6		Slice +5		Slice +4		Slice +3		Slice +2		Slice +1		Slice -1		Slice -2		Slice -3		Slice -4		Slice -5		Slice -6
Dense Intensity (arb. units)	Time min	Value	Error	Value	Error	Value	Error	Value	Error	Value	Error	Value	Error	Value	Error	Value	Error	Value	Error	Value	Error	Value	Error	Value	Error
	62.5	0.292987	0.011827	0.303312	0.012713	0.309673	0.01302	0.293154	0.01188	0.292384	0.014233	0.283138	0.010247	0.283661	0.009911	0.285131	0.012226	0.2601	0.012844	0.289342	0.017084	0.31999	0.019544	0.307706	0.022352
	127.5	0.302605	0.004041	0.302433	0.00299	0.303751	0.002622	0.30309	0.002659	0.289554	0.001839	0.290412	0.002315	0.328707	0.007756	0.273603	0.003532	0.298634	0.005469	0.323907	0.006789	0.315871	0.009071	0.318972	0.006589
	192.5	0.411266	0.002805	0.416045	0.004354	0.431599	0.001874	0.434457	0.0029	0.426963	0.002243	0.427473	0.001862	0.422968	0.002344	0.417515	0.003097	0.417593	0.002922	0.419322	0.002712	0.421521	0.003106	0.431125	0.002812
	257.5	0.414328	0.00201	0.425767	0.001838	0.428154	0.002204	0.422952	0.001593	0.427786	0.002051	0.424497	0.002737	0.418455	0.002259	0.414286	0.002499	0.421597	0.002227	0.413721	0.002394	0.418022	0.002952	0.421209	0.00338
	322.5	0.407831	0.002098	0.41658	0.002206	0.425094	0.001761	0.419119	0.001252	0.413753	0.001648	0.407807	0.003194	0.410614	0.001493	0.409262	0.001929	0.409761	0.001867	0.401036	0.002287	0.400113	0.00264	0.402036	0.003414
	387.5	0.393164	0.002133	0.412162	0.002404	0.410698	0.002507	0.40887	0.001522	0.40665	0.001836	0.407479	0.001681	0.395276	0.001846	0.387173	0.003376	0.401118	0.002285	0.400182	0.001935	0.389292	0.003272	0.396234	0.003787
	452.5	0.380545	0.002667	0.401098	0.001812	0.406187	0.001828	0.399002	0.001596	0.400118	0.001937	0.392143	0.001607	0.396296	0.001311	0.387316	0.002231	0.395865	0.002113	0.385856	0.002334	0.378509	0.002367	0.371571	0.002961
	517.5	0.368741	0.003118	0.3953	0.002189	0.402697	0.001745	0.396514	0.001504	0.396337	0.001242	0.39501	0.002614	0.385891	0.001661	0.377227	0.001802	0.381325	0.00193	0.378121	0.001972	0.375868	0.005015	0.377919	0.002487
	582.5	0.385181	0.003264	0.379405	0.003303	0.395882	0.002595	0.39311	0.002857	0.381242	0.001413	0.386024	0.001917	0.381734	0.001632	0.378499	0.00221	0.382172	0.0019	0.379379	0.002444	0.370715	0.002016	0.367164	0.003187
	647.5	0.382399	0.004451	0.387741	0.001765	0.390149	0.001522	0.387863	0.002012	0.369174	0.002461	0.368247	0.002945	0.376474	0.001834	0.378865	0.00171	0.376849	0.00199	0.371311	0.002408	0.366534	0.002412	0.365429	0.003277
	712.5	0.363695	0.00523	0.374156	0.001971	0.378448	0.001593	0.3819	0.0016	0.371679	0.001078	0.373145	0.001513	0.367316	0.002592	0.369051	0.001408	0.356578	0.002598	0.354052	0.002437	0.36021	0.002645	0.357314	0.003829
	777.5	0.314957	0.005577	0.36784	0.001551	0.378643	0.001562	0.380556	0.002041	0.366867	0.002351	0.37489	0.001637	0.362526	0.002492	0.368329	0.001444	0.362779	0.002222	0.358138	0.001627	0.34902	0.003001	0.347173	0.004037
	842.5	0.255326	0.005179	0.364308	0.001914	0.367465	0.001266	0.370762	0.001576	0.370471	0.001066	0.358056	0.001469	0.359348	0.002735	0.358519	0.001826	0.356058	0.002241	0.357493	0.002814	0.355108	0.002449	0.352768	0.002949
	907.5	0.154599	0.003735	0.360151	0.001829	0.370435	0.002407	0.368054	0.001317	0.365481	0.001598	0.362956	0.001345	0.361591	0.00314	0.359164	0.001455	0.356291	0.002376	0.342189	0.001808	0.352138	0.00254	0.344757	0.00337
	972.5	0.084297	0.00277	0.33847	0.002282	0.361474	0.001634	0.364061	0.001575	0.360791	0.001602	0.367435	0.001742	0.360285	0.001286	0.356941	0.00151	0.352538	0.001288	0.342106	0.001749	0.354856	0.00294	0.350825	0.002367
	1037.5	0.055562	0.002101	0.327129	0.002407	0.356028	0.001992	0.357048	0.002291	0.353172	0.003521	0.360728	0.001234	0.351557	0.002067	0.34731	0.001708	0.350621	0.002165	0.344369	0.002754	0.342823	0.002576	0.329613	0.003368
	1102.5	0.0599	0.001949	0.312046	0.002737	0.360359	0.001871	0.347667	0.001463	0.357659	0.002055	0.35302	0.001281	0.353713	0.001359	0.343655	0.001808	0.348059	0.002255	0.338636	0.001649	0.347438	0.002058	0.328714	0.00362
	1167.5	0.052274	0.001944	0.322932	0.002948	0.352854	0.001551	0.342437	0.0015	0.349765	0.001364	0.350687	0.002967	0.35183	0.001375	0.34447	0.002735	0.345748	0.001625	0.339412	0.00252	0.333426	0.00325	0.321665	0.002485
	1232.5	0.062632	0.001884	0.315811	0.003256	0.344496	0.001584	0.344565	0.001592	0.345937	0.001679	0.341463	0.001258	0.350523	0.002077	0.340216	0.002068	0.326584	0.001766	0.340878	0.003124	0.341034	0.002906	0.330254	0.003836
	1297.5	0.067663	0.002533	0.32067	0.003203	0.343329	0.002223	0.343786	0.001213	0.342875	0.002186	0.3519	0.002192	0.330333	0.002849	0.337216	0.001507	0.335868	0.001956	0.331977	0.003047	0.328817	0.002895	0.310951	0.003496
	1362.5	0.03566	0.002126	0.296645	0.003054	0.342278	0.001743	0.343157	0.00207	0.334895	0.001886	0.331893	0.002191	0.33848	0.001205	0.337227	0.002235	0.321201	0.003435	0.32998	0.002549	0.33053	0.0035	0.334297	0.00363
	1427.5	0.036035	0.001949	0.302677	0.002993	0.33624	0.001918	0.332039	0.002187	0.320869	0.001761	0.330315	0.001676	0.335973	0.00217	0.330872	0.003479	0.32731	0.001829	0.321337	0.002287	0.31757	0.002981	0.323405	0.004055
	1492.5	0.054364	0.001908	0.308916	0.003342	0.335362	0.001493	0.328595	0.001841	0.326795	0.001342	0.32695	0.001303	0.333257	0.002488	0.317884	0.002013	0.327917	0.00185	0.326932	0.003016	0.318884	0.00361	0.318301	0.003646
	1557.5	0.052803	0.001923	0.31535	0.003671	0.319312	0.001376	0.32837	0.001386	0.318919	0.002327	0.324322	0.001567	0.324844	0.001756	0.325093	0.003212	0.322935	0.001598	0.311161	0.00196	0.31758	0.003208	0.316931	0.003476
	1622.5	0.054862	0.002084	0.302127	0.003171	0.316188	0.001864	0.322429	0.002131	0.317647	0.00134	0.317715	0.001354	0.32144	0.001356	0.306587	0.001486	0.320466	0.001516	0.307783	0.001475	0.303381	0.002246	0.295308	0.003207
Panel E		Slice +6		Slice +5		Slice +4		Slice +3		Slice +2		Slice +1		Slice -1		Slice -2		Slice -3		Slice -4		Slice -5		Slice -6
Dense W1/2 (Hz)	Time min	Value	Error	Value	Error	Value	Error	Value	Error	Value	Error	Value	Error	Value	Error	Value	Error	Value	Error	Value	Error	Value	Error	Value	Error
	62.5	114.15	1.67491	119.334	1.31891	117.255	1.43129	116.647	1.33417	117.658	0.922492	117.011	1.00957	118.726	0.880896	120.411	1.21021	119.221	1.11171	120.758	1.86444	121.361	1.10229	125.787	1.72291
	127.5	124.725	1.3486	129.771	0.712028	130.516	0.660549	128.385	0.776008	130.096	0.499565	130.738	0.588823	138.047	1.20615	127.344	0.914252	135.069	0.85943	139.721	1.13281	144.272	1.68631	144.107	1.19601
	192.5	133.746	0.695455	132.721	0.885347	134.521	0.489287	136.987	0.649919	138.178	0.518985	135.681	0.454283	132.205	0.601038	135.793	0.636796	141.668	0.631122	137.681	0.580557	140.037	0.714229	144.598	0.708649
	257.5	138.035	0.575583	138.099	0.552499	141.275	0.619793	141.533	0.49757	142.724	0.564982	140.118	0.683073	140.206	0.599507	137.961	0.576295	143.774	0.624283	137.788	0.608642	139.307	0.727577	140.803	0.894042
	322.5	140.822	0.630524	140.109	0.625895	140.815	0.598899	144.411	0.418662	141.233	0.512941	143.043	0.771738	142.93	0.47356	141.454	0.541562	141.986	0.580968	143.701	0.643322	143.147	0.720231	141.943	1.03914
	387.5	141.091	0.730728	139.331	0.659041	142.717	0.722314	147.277	0.539513	139.338	0.643667	142.207	0.563137	148.268	0.583374	139.957	0.854581	146.136	0.636045	143.484	0.613819	143.874	0.84885	143.889	1.10324
	452.5	143.958	1.03733	145.76	0.642339	146.373	0.673846	145.909	0.568111	145.663	0.623499	147.219	0.619413	145.899	0.470285	144.845	0.759072	150.965	0.626438	150.696	0.714628	151.378	0.88684	150.758	1.0056
	517.5	146.986	1.22822	144.555	0.802658	149.664	0.590502	145.405	0.54897	148.302	0.458896	140.315	0.961882	152.121	0.68345	149.262	0.589063	155.501	0.64813	152.954	0.675961	139.918	1.67125	152.186	0.81653
	582.5	131.845	1.4437	133.832	1.17631	139.025	1.02261	137.527	1.04761	150.167	0.500075	148.3	0.640464	153.332	0.574196	155.257	0.720249	151.391	0.75344	154.677	0.750492	156.408	0.853635	151.441	1.14749
	647.5	115.832	2.1268	149.216	0.738343	149.225	0.551344	154.218	0.713529	159.036	0.893773	155.148	0.952774	150.046	0.630868	149.486	0.654136	152.928	0.858869	158.434	0.796662	154.055	0.922523	154.347	0.922349
	712.5	107.057	2.57953	149.86	0.697157	150.687	0.609322	149.479	0.713796	153.835	0.455533	153.434	0.576944	156.021	0.857741	152.966	0.55501	154.736	0.873022	153.378	1.12175	158.806	0.848981	145.51	1.6078
	777.5	96.2777	2.81583	154.388	0.588806	149.677	0.58508	156.806	0.735252	150.916	0.797124	155.725	0.725406	161.048	0.886435	155.735	0.565294	164.298	0.814743	162.106	0.634191	153.097	1.37969	153.816	1.32127
	842.5	94.9817	3.2213	152.586	0.732867	153.741	0.529368	154.8	0.590389	150.696	0.452327	154.799	0.566464	159.914	0.955897	156.233	0.683584	157.698	0.778653	163.424	0.918344	157.227	1.10944	165.85	0.961264
	907.5	87.5381	3.63819	150.876	0.678694	158.158	0.869135	154.972	0.53138	150.944	0.687747	151.65	0.576716	145.768	1.10418	157.375	0.632139	160.14	0.853484	163.52	0.726005	167.402	0.924505	151.134	1.6242
	972.5	80.0181	4.79438	143.338	1.00837	152.057	0.686725	148.163	0.626743	158.446	0.625573	151.058	0.636573	156.066	0.551178	158.035	0.566674	160.152	0.556344	165.971	0.661381	165.19	0.975033	167.783	0.859452
	1037.5	87.1899	6.2933	141.571	1.23338	155.644	0.892048	156.999	0.82771	145.164	1.25796	152.939	0.523524	151.926	0.769915	159.573	0.655341	156.251	0.963609	164.799	0.942597	164.511	0.857083	159.533	1.59169
	1102.5	86.7935	5.39355	133.273	1.53592	161.695	0.712163	156.254	0.616963	157.809	0.750948	160.108	0.505577	156.977	0.505261	157.644	0.710498	158.253	0.834568	165.177	0.694929	166.779	0.770927	160.231	1.57644
	1167.5	86.9273	6.17288	130.827	1.83175	157.901	0.605116	155.196	0.612794	161.282	0.617238	157.777	0.990349	159.689	0.560664	161.946	0.963566	162.82	0.730365	174.442	0.978603	173.09	1.14157	177.752	0.939921
	1232.5	83.6431	4.80508	128.152	2.10062	159.18	0.627737	156.229	0.677205	164.331	0.6766	158.58	0.54763	163.132	0.782873	162.411	0.784256	163.347	0.714443	170.512	1.06279	172.165	1.01477	172.257	1.26576
	1297.5	102.519	7.10977	127.769	2.06566	152.67	0.984547	158.22	0.550398	162.314	0.822866	154.723	1.12258	159.775	0.909787	166.759	0.658876	159.399	0.982752	166.436	0.993099	158.797	1.48203	154.167	1.62465
	1362.5	80	9.01542	136.897	2.05912	157.123	0.718741	151.729	0.803079	162.6	0.737261	159.034	0.791407	162.456	0.558961	167.776	0.832053	161.984	1.11202	175.513	0.987724	175.912	1.22053	174.489	1.22911
[truncated: 112 more rows]

## Sheet: Supplementary Figure 7
Supplementary Figure 7
Boundary position (mm)	Time (min)	Slice +6	Slice +5
	582.5	5.87642
	647.5	5.73562
	712.5	5.60297
	777.5	5.46414
	842.5	5.33729
[truncated: 12 more rows]

## Sheet: Supplementary Figure 8
Supplementary Figure 8
[truncated: 464 more rows]
